# Supplementary material for: 3-Cyano­anilinium hydrogen oxalate hemihydrate
Source: Acta Crystallogr Sect E Struct Rep Online. 2012 May 12;68(Pt 6):o1678. doi: 10.1107/S1600536812019824 (PMC3379274; doi:10.1107/S1600536812019824)
Supplement: Supplementary file 2 [file e-68-o1678-Isup2.hkl]

# 
# h,k,l, Fc-squared, Fo-squared, sigma(Fo-squared) and status flag 
# 
data_I
_shelx_title ' 1 in P2/c' 
_shelx_refln_list_code          4 
_shelx_F_calc_maximum       81.36 
_exptl_crystal_F_000       452.00 
_reflns_d_resolution_high  0.7696 
 
loop_ 
 _symmetry_equiv_pos_as_xyz 
 'x, y, z' 
 '-x, y, -z+1/2' 
 '-x, -y, -z' 
 'x, -y, z-1/2' 
 
_cell_length_a    15.1221 
_cell_length_b     5.6518 
_cell_length_c    13.6926 
_cell_angle_alpha  90.000 
_cell_angle_beta  113.216 
_cell_angle_gamma  90.000 
 
_shelx_F_squared_multiplier     1.000 
 
loop_ 
 _refln_index_h 
 _refln_index_k 
 _refln_index_l 
 _refln_F_squared_calc 
 _refln_F_squared_meas 
 _refln_F_squared_sigma 
 _refln_observed_status 
   2   0   0        0.98        4.07      1.27 o 
   3   0   0      360.94      339.87      3.25 o 
   5   0   0     4251.13     4091.76     30.53 o 
   6   0   0     4663.59     4852.41    212.01 o 
   7   0   0      618.04      615.58     21.87 o 
   8   0   0     6618.68     7657.71     83.23 o 
   9   0   0     1840.03     2113.89      8.12 o 
  11   0   0        4.30        8.90      4.22 o 
  12   0   0       28.87       32.98     11.06 o 
  13   0   0       56.25       59.39     16.70 o 
  14   0   0      145.17      158.27     13.67 o 
  15   0   0       46.24       51.25     15.44 o 
  16   0   0        9.23        9.32      6.38 o 
  17   0   0       50.34       55.07     20.56 o 
  18   0   0        1.31        3.59      3.07 o 
   0   1   0      637.66      530.48      4.17 o 
   1   1   0      532.25      504.29      3.72 o 
   2   1   0      438.78      472.30      3.44 o 
   3   1   0      225.49      252.25      4.50 o 
   4   1   0     3709.86     3705.92     23.45 o 
   5   1   0      935.10      965.28      7.10 o 
   6   1   0        6.79        6.50      1.00 o 
   7   1   0      193.23      185.98      3.83 o 
   8   1   0        5.23        3.97      1.02 o 
   9   1   0        1.94        2.24      1.01 o 
  11   1   0       56.63       66.89      4.63 o 
  12   1   0      228.13      265.88      8.67 o 
  13   1   0        0.35        4.33      2.44 o 
  14   1   0       62.43       73.61     13.08 o 
  15   1   0       40.96       33.94     10.00 o 
  16   1   0        3.94        7.44      2.65 o 
  17   1   0       10.52       16.84      6.72 o 
   0   2   0      627.36      558.30      4.26 o 
   1   2   0      863.50      866.56      7.93 o 
   2   2   0      264.07      256.29      2.30 o 
   3   2   0      569.54      559.03      4.21 o 
   4   2   0      858.78      864.65      5.49 o 
   5   2   0      811.47      873.15      7.43 o 
   6   2   0     1024.60     1094.76     13.45 o 
   7   2   0      364.24      359.23      4.04 o 
   8   2   0       76.81       66.83      2.28 o 
   9   2   0       57.97       63.05      2.22 o 
  10   2   0       70.27       66.21      4.31 o 
  11   2   0      261.84      246.76      7.37 o 
  12   2   0      313.78      367.24      9.90 o 
  13   2   0        5.88        4.07      2.29 o 
  14   2   0       48.68       59.08      9.88 o 
  15   2   0       12.48       11.57      3.99 o 
  16   2   0       18.92        9.84      3.54 o 
  17   2   0       10.04        8.27      3.02 o 
   0   3   0      884.09      954.46      9.29 o 
   1   3   0        7.39        5.51      2.05 o 
   2   3   0        4.38        1.91      2.02 o 
   3   3   0       58.75       59.36      3.06 o 
   4   3   0       51.93       52.45      3.42 o 
   5   3   0       15.91       14.06      1.88 o 
   6   3   0        0.51        1.10      1.14 o 
   7   3   0       52.76       47.95      4.75 o 
   8   3   0       21.12       16.94      2.73 o 
   9   3   0       44.78       42.76      4.63 o 
  10   3   0       35.04       40.97      4.06 o 
  11   3   0        4.05        5.66      1.93 o 
  12   3   0       13.63        8.13      2.41 o 
  13   3   0       25.46       20.68      3.68 o 
  14   3   0        3.25        3.14      2.04 o 
  15   3   0        1.72        2.88      1.91 o 
  16   3   0       31.24       30.43      8.25 o 
   0   4   0      169.62      168.64      7.71 o 
   1   4   0      166.13      155.87      4.78 o 
   2   4   0        0.02        2.25      1.48 o 
   3   4   0      452.17      447.14      6.56 o 
   4   4   0      664.27      696.12     11.55 o 
   5   4   0      489.84      500.34      8.41 o 
   6   4   0       10.32        6.03      2.29 o 
   7   4   0      318.81      328.31      6.37 o 
   8   4   0        9.88        9.43      2.80 o 
   9   4   0        0.88        1.96      1.24 o 
  10   4   0       18.65       13.75      4.18 o 
  11   4   0       62.98       72.40      6.58 o 
  12   4   0       86.00       98.80     10.18 o 
  13   4   0       33.08       34.32      5.09 o 
  14   4   0       10.34        6.90      3.61 o 
  15   4   0        6.28        2.17      2.09 o 
   0   5   0     1121.69     1192.17     40.90 o 
   1   5   0      417.17      492.42     10.46 o 
   2   5   0       75.18       65.22      3.39 o 
   3   5   0       21.75       20.08      2.76 o 
   4   5   0      247.81      240.50      6.50 o 
   5   5   0      143.21      163.52      4.90 o 
   6   5   0      254.63      254.28      6.06 o 
   7   5   0        2.75        2.67      1.73 o 
   8   5   0      247.72      276.25      5.32 o 
   9   5   0      183.71      212.92     10.09 o 
  10   5   0      218.53      260.64      6.95 o 
  11   5   0       54.93       57.29      4.77 o 
  12   5   0        0.78        4.40      2.41 o 
  13   5   0        8.43        7.19      3.13 o 
   0   6   0       70.43       54.36      9.03 o 
   1   6   0      124.78      159.47     11.49 o 
   2   6   0        0.05        3.97      2.87 o 
   3   6   0       53.53       55.21      3.85 o 
   4   6   0        3.29        3.83      3.18 o 
   5   6   0       47.07       64.20      4.58 o 
   6   6   0        1.79        3.32      1.99 o 
   7   6   0      124.73      133.17      9.03 o 
   8   6   0       27.64       24.39      4.04 o 
   9   6   0       12.77       24.48      9.06 o 
  10   6   0        0.01        5.23      2.28 o 
   0   7   0       40.89       56.41     10.58 o 
   1   7   0       44.43       60.46      6.14 o 
   2   7   0        2.86        8.67      4.57 o 
   3   7   0       14.92       16.39      4.54 o 
   4   7   0       31.79       34.75      6.96 o 
   5   7   0       42.82       47.36      7.89 o 
 -18   1   1        2.19        3.77      2.13 o 
 -17   1   1        0.72        3.61      2.17 o 
 -16   1   1        0.06        4.93      2.19 o 
 -15   1   1       70.64       75.75     10.11 o 
 -14   1   1       29.12       32.67      9.42 o 
 -13   1   1       89.01       83.85     12.92 o 
 -12   1   1      143.18      149.30      8.72 o 
 -11   1   1       49.87       46.72      4.66 o 
 -10   1   1      266.69      298.03      6.62 o 
  -9   1   1       29.31       27.04      2.79 o 
  -8   1   1        2.76        1.52      1.12 o 
  -7   1   1       16.92       14.48      2.24 o 
  -6   1   1     1317.85     1376.66     13.33 o 
  -5   1   1      256.44      244.70      1.78 o 
  -4   1   1      288.19      194.29      2.18 o 
  -3   1   1      195.23      168.85      1.65 o 
  -2   1   1      220.69      203.58      2.69 o 
  -1   1   1      290.70      275.69      3.30 o 
   0   1   1      884.97      646.23      4.91 o 
   1   1   1       16.01       13.93      1.17 o 
   2   1   1     5481.14     5184.01    112.42 o 
   3   1   1       58.03       26.91      1.20 o 
   4   1   1        6.64       16.83      1.44 o 
   5   1   1       69.17       79.48      3.34 o 
   6   1   1      176.30      171.97      3.03 o 
   7   1   1       59.57       68.60      3.32 o 
   8   1   1      161.33      169.05      2.79 o 
   9   1   1       87.43       75.38      5.86 o 
  10   1   1       88.79       99.29      5.50 o 
  11   1   1      270.38      286.90      7.39 o 
  12   1   1        4.78        1.33      1.48 o 
  13   1   1      178.25      174.87     13.83 o 
  14   1   1        2.70        3.75      2.35 o 
  15   1   1        0.27        4.48      3.90 o 
  16   1   1        0.81        1.49      1.65 o 
  17   1   1        3.07        4.85      2.49 o 
 -17   2   1       19.51       11.01      6.54 o 
 -16   2   1       11.18       10.79      4.26 o 
 -15   2   1      105.05       93.22     17.14 o 
 -14   2   1        6.94        2.25      2.48 o 
 -13   2   1      160.56      175.03      9.32 o 
 -12   2   1        4.04        3.69      2.55 o 
 -11   2   1       34.39       32.79      5.00 o 
 -10   2   1        0.26        0.67      0.69 o 
  -9   2   1       90.09       91.98      2.12 o 
  -8   2   1      204.64      200.24      2.91 o 
  -7   2   1     1514.93     1531.01     13.44 o 
  -6   2   1      909.46      891.47      9.90 o 
  -5   2   1      224.79      210.42      3.35 o 
  -4   2   1       11.68        4.69      1.16 o 
  -3   2   1      462.27      451.24      3.06 o 
  -2   2   1      618.01      598.67      3.43 o 
  -1   2   1      554.60      534.19      2.87 o 
   0   2   1       61.23       68.24      1.61 o 
   1   2   1      402.74      363.84      2.67 o 
   2   2   1     2482.63     2567.31     12.48 o 
   3   2   1     3581.86     3486.18     17.08 o 
   4   2   1     1034.43     1003.12      7.33 o 
   5   2   1       37.95       37.11      3.50 o 
   6   2   1       39.71       50.21      4.25 o 
   7   2   1      305.14      315.84      4.75 o 
   8   2   1      277.17      271.93      4.80 o 
   9   2   1       60.80       55.96      4.22 o 
  10   2   1       10.28        8.11      2.15 o 
  11   2   1      471.79      533.51     14.39 o 
  12   2   1       81.84       83.09      5.19 o 
  13   2   1        2.34        4.22      4.04 o 
  14   2   1      195.33      229.59      9.17 o 
  15   2   1        0.93        2.81      2.39 o 
  16   2   1        4.75        6.59      2.83 o 
 -16   3   1        2.20        4.38      2.13 o 
 -15   3   1        0.09        2.18      2.41 o 
 -14   3   1        2.95        3.33      1.83 o 
 -13   3   1        0.47        2.79      1.91 o 
 -12   3   1       63.75       59.85      6.72 o 
 -11   3   1       43.02       42.93      4.71 o 
 -10   3   1       95.74       93.83      4.86 o 
  -9   3   1       61.31       56.64      5.06 o 
  -8   3   1       15.64       15.49      2.75 o 
  -7   3   1       13.69       18.90      3.04 o 
  -6   3   1       17.43       14.50      2.26 o 
  -5   3   1       98.74      100.46      3.34 o 
  -4   3   1        1.81        2.07      1.73 o 
  -3   3   1      292.75      276.45      4.37 o 
  -2   3   1       38.14       24.47      2.74 o 
  -1   3   1      589.80      567.48      6.16 o 
   0   3   1      536.83      521.63      7.12 o 
   1   3   1      160.86      154.31      3.32 o 
   2   3   1        2.87        1.31      1.82 o 
   3   3   1        2.18        3.15      1.81 o 
   4   3   1       40.61       30.88      3.37 o 
   5   3   1        6.59        3.83      1.70 o 
   6   3   1      225.47      253.01      4.94 o 
   7   3   1      402.54      403.05      7.93 o 
   8   3   1        4.98        3.73      1.31 o 
   9   3   1       23.65       22.88      3.06 o 
  10   3   1        4.71        3.95      2.97 o 
  11   3   1        6.06        6.75      3.23 o 
  12   3   1        0.01        3.39      1.94 o 
  13   3   1        1.62        2.22      1.77 o 
  14   3   1       92.96      109.52     10.41 o 
  15   3   1       11.20        7.58      3.35 o 
 -15   4   1       20.72        8.47      4.71 o 
 -14   4   1       18.62        5.81      2.85 o 
 -13   4   1        1.94        1.78      1.53 o 
 -12   4   1       11.94        8.33      2.29 o 
 -11   4   1      119.47      121.60     10.23 o 
 -10   4   1      117.47      127.60      6.56 o 
  -9   4   1        4.30        4.94      1.69 o 
  -8   4   1      152.93      165.29      5.39 o 
  -7   4   1      175.86      170.44      4.93 o 
  -6   4   1      124.89      124.23      5.22 o 
  -5   4   1      286.75      298.47      6.50 o 
  -4   4   1       12.20       10.38      2.65 o 
  -3   4   1      103.49       92.04      3.69 o 
  -2   4   1      430.00      464.19      6.78 o 
  -1   4   1       59.17       47.70      3.25 o 
   0   4   1       39.08       42.96      2.65 o 
   1   4   1        9.37       15.40      3.06 o 
   2   4   1       64.33       59.68      3.00 o 
   3   4   1      144.04      133.28      4.61 o 
   4   4   1      215.82      215.07      5.10 o 
   5   4   1        2.76        3.70      2.73 o 
   6   4   1       41.42       45.71      3.69 o 
   7   4   1       69.07       64.32      6.47 o 
   8   4   1       19.90       20.38      3.53 o 
   9   4   1       38.16       46.99      5.41 o 
  10   4   1        4.10        5.49      2.13 o 
  11   4   1        0.29        1.93      1.66 o 
  12   4   1       27.62       27.68      4.41 o 
  13   4   1       12.66        9.80      3.36 o 
  14   4   1        0.48        2.44      2.01 o 
 -13   5   1       39.10       34.89      4.87 o 
 -12   5   1       32.81       32.36      4.19 o 
 -11   5   1        0.38        0.41      2.29 o 
 -10   5   1        4.53        6.31      2.84 o 
  -9   5   1        6.57        5.60      2.02 o 
  -8   5   1       11.93       11.12      4.06 o 
  -7   5   1       90.33       88.92      4.67 o 
  -6   5   1      356.13      399.68      7.69 o 
  -5   5   1       44.03       45.07      3.07 o 
  -4   5   1        7.28        3.78      1.66 o 
  -3   5   1       31.02       35.00      2.87 o 
  -2   5   1       35.01       38.56      3.19 o 
  -1   5   1       77.11       76.03      4.12 o 
   0   5   1      117.51      125.66      4.92 o 
   1   5   1       18.98       19.25      2.53 o 
   2   5   1      124.76      125.10      4.80 o 
   3   5   1       52.04       55.96      3.99 o 
   4   5   1        4.61        1.94      1.92 o 
   5   5   1      254.07      273.80      6.07 o 
   6   5   1       67.45       67.69      4.74 o 
   7   5   1       37.00       32.39      3.49 o 
   8   5   1       76.79       78.94      4.94 o 
   9   5   1      139.51      173.88     16.27 o 
  10   5   1        1.59        3.47      2.29 o 
  11   5   1        0.19        5.90      3.80 o 
  12   5   1        0.20        3.35      2.03 o 
 -10   6   1        4.92        3.63      5.63 o 
  -9   6   1        7.60        3.78      8.53 o 
  -8   6   1        7.74        7.15      3.24 o 
  -7   6   1       17.26       10.91      5.47 o 
  -6   6   1       40.01       39.53      5.94 o 
  -5   6   1       19.48       11.87      3.05 o 
  -4   6   1       24.66       23.39      2.97 o 
  -3   6   1       27.74       27.61      3.79 o 
  -2   6   1       78.62      103.77      4.81 o 
  -1   6   1       30.23       29.96      4.46 o 
   0   6   1       17.19       18.58      3.20 o 
   1   6   1       49.73       59.64      4.38 o 
   2   6   1        5.90       10.68      3.65 o 
   3   6   1       51.45       47.30      6.29 o 
   4   6   1      111.28      136.11      6.68 o 
   5   6   1        4.62        5.50      2.83 o 
   6   6   1       62.55       64.51      6.14 o 
   7   6   1       33.75       32.53      5.40 o 
   8   6   1       27.15       27.43      5.44 o 
   9   6   1       55.08       56.58      9.35 o 
  -5   7   1       40.44       36.77      5.77 o 
  -4   7   1       29.80       29.17      7.13 o 
  -3   7   1      155.04      187.50     12.43 o 
  -2   7   1      139.05      158.52     19.45 o 
  -1   7   1      152.56      191.67     14.82 o 
   0   7   1        6.96        8.44      5.56 o 
   1   7   1      183.97      238.86     17.85 o 
   2   7   1      364.59      454.56     13.22 o 
   3   7   1      257.81      301.96     15.46 o 
   4   7   1       65.16       59.55      7.73 o 
 -18   0   2      102.42      102.25     24.23 o 
 -17   0   2        0.15       -0.66      2.87 o 
 -16   0   2        0.20       -2.03      4.13 o 
 -15   0   2      306.81      360.26     18.15 o 
 -14   0   2      361.96      410.46     16.54 o 
 -13   0   2     1286.51     1451.07     19.81 o 
 -12   0   2      247.41      249.20     11.57 o 
 -11   0   2     1683.25     1799.87     18.47 o 
 -10   0   2      739.89      855.32     17.01 o 
  -9   0   2      750.12      741.07     14.59 o 
  -8   0   2      989.31     1032.66     13.91 o 
  -7   0   2      841.32      720.46      6.15 o 
  -3   0   2      439.20      460.28     13.76 o 
  -1   0   2     1300.14      645.23      5.80 o 
   0   0   2     1221.48     1067.78      9.01 o 
   2   0   2       49.47       51.24      3.22 o 
   3   0   2      301.96      299.87      8.14 o 
   4   0   2     6550.88     6596.43    142.65 o 
   5   0   2      162.23      143.93      4.23 o 
   6   0   2      456.75      404.58     11.24 o 
   7   0   2     2158.23     2539.64     34.68 o 
   8   0   2       27.70       26.91      5.01 o 
   9   0   2       89.46      103.59      5.18 o 
  10   0   2      187.24      202.48     10.56 o 
  11   0   2      103.25      103.76     14.75 o 
  12   0   2        0.96        5.36      6.27 o 
  13   0   2       56.78       50.74     19.41 o 
  14   0   2      124.84      175.72     30.36 o 
  16   0   2       52.32       57.40     20.67 o 
  17   0   2        0.90        1.05      2.83 o 
 -18   1   2       29.09       23.11      6.37 o 
 -17   1   2       26.73       24.73      8.11 o 
 -16   1   2        8.04        7.74      2.66 o 
 -15   1   2        0.54        1.05      2.97 o 
 -14   1   2      161.68      189.18     12.15 o 
 -13   1   2       93.38      107.89      8.68 o 
 -12   1   2       13.37       10.80      2.42 o 
 -11   1   2       74.01       78.05      5.58 o 
 -10   1   2      277.21      297.65      6.34 o 
  -9   1   2       84.88       80.97      4.16 o 
  -8   1   2     1629.18     1770.22     20.96 o 
  -7   1   2      118.59      123.33      3.43 o 
  -6   1   2        2.50        4.92      2.00 o 
  -5   1   2     1674.31     1641.48     11.21 o 
  -4   1   2     1794.12     1785.67     11.43 o 
  -3   1   2      173.58      161.38      3.39 o 
  -2   1   2     1557.13     1562.44     16.66 o 
  -1   1   2     1833.46     1681.50     14.12 o 
   0   1   2     5594.48     5434.57    117.89 o 
   1   1   2     2026.69     1963.68     10.08 o 
   2   1   2     2614.67     2531.89     19.82 o 
   3   1   2      390.09      409.58      3.94 o 
   4   1   2        1.94        0.72      0.67 o 
   5   1   2       53.74       52.16      2.86 o 
   6   1   2      473.23      515.74      5.73 o 
   7   1   2      141.11      159.18      3.70 o 
   8   1   2       79.81       87.32      3.63 o 
   9   1   2       22.43       21.87      3.32 o 
  10   1   2       62.83       66.88      3.66 o 
  11   1   2       78.33       84.30      5.05 o 
  12   1   2        1.91        4.53      2.16 o 
  13   1   2       10.65        8.27      3.76 o 
  14   1   2        0.00       -0.66      2.38 o 
  15   1   2        5.67        2.41      3.19 o 
  16   1   2        3.83        2.97      2.57 o 
 -18   2   2        0.07        3.88      1.86 o 
 -17   2   2       10.28        7.75      2.73 o 
 -16   2   2        7.35        6.39      2.29 o 
 -15   2   2       10.43       15.23      4.19 o 
 -14   2   2       49.51       44.55     11.13 o 
 -13   2   2        2.89        2.66      1.50 o 
 -12   2   2      294.76      338.79      9.44 o 
 -11   2   2      219.86      229.44      8.72 o 
 -10   2   2      116.77      107.44      9.13 o 
  -9   2   2       47.79       37.45      3.48 o 
  -8   2   2      125.51       96.68      2.30 o 
  -7   2   2     2277.13     2488.73     53.24 o 
  -6   2   2     1819.59     1924.29     18.43 o 
  -5   2   2       43.60       44.84      2.09 o 
  -4   2   2      685.80      632.56      4.08 o 
  -3   2   2     1499.07     1457.40      8.37 o 
  -2   2   2     4987.03     5077.62     37.48 o 
  -1   2   2     1731.21     1787.78     11.45 o 
   0   2   2     1205.16     1073.35      7.09 o 
   1   2   2     1209.30     1140.60     11.91 o 
   2   2   2     2225.66     2255.35     15.22 o 
   3   2   2      694.79      667.30     10.87 o 
   4   2   2       41.54       38.63      3.06 o 
   5   2   2       20.60       18.73      2.71 o 
   6   2   2      960.04      960.93      8.95 o 
   7   2   2      248.68      260.59      4.99 o 
   8   2   2       69.40       63.72      5.41 o 
   9   2   2       13.07        9.00      2.18 o 
  10   2   2      133.61      149.27      5.37 o 
  11   2   2       17.16       12.89      3.33 o 
  12   2   2       40.40       29.80      4.38 o 
  13   2   2       73.85       70.73     13.87 o 
  14   2   2        8.79        5.41      2.76 o 
  15   2   2       10.04       12.34      4.01 o 
  16   2   2       14.60        9.22      3.30 o 
 -17   3   2       15.39        7.54      2.96 o 
 -16   3   2        0.06        3.63      1.86 o 
 -15   3   2        0.09        1.23      2.24 o 
 -14   3   2       10.52        4.83      2.23 o 
 -13   3   2       99.80      103.34     11.04 o 
 -12   3   2       10.24        9.37      2.18 o 
 -11   3   2        3.19        4.18      2.11 o 
 -10   3   2       18.98       16.82      2.44 o 
  -9   3   2        2.93        3.69      1.61 o 
  -8   3   2      157.60      162.21      4.48 o 
  -7   3   2       64.56       59.26      3.59 o 
  -6   3   2       48.92       44.56      3.03 o 
  -5   3   2       20.92       23.66      2.68 o 
  -4   3   2      345.31      366.69      4.96 o 
  -3   3   2      421.79      442.11      5.24 o 
  -2   3   2      504.68      458.57      5.38 o 
  -1   3   2      621.75      648.78      5.69 o 
   0   3   2      207.37      202.72      2.87 o 
   1   3   2      171.80      203.66      3.17 o 
   2   3   2      691.81      740.81      6.92 o 
   3   3   2      314.94      325.16      6.16 o 
   4   3   2       74.97       61.22      5.27 o 
   5   3   2      150.83      156.07      5.27 o 
   6   3   2       91.56      101.64      4.81 o 
   7   3   2      132.45      135.67      5.45 o 
   8   3   2      475.47      486.83      8.85 o 
   9   3   2        4.89        4.59      1.35 o 
  10   3   2       47.02       44.72      5.03 o 
  11   3   2       57.29       55.67      6.83 o 
  12   3   2       41.13       30.47      4.76 o 
  13   3   2        7.16        9.15      3.22 o 
  14   3   2        1.24        3.69      1.89 o 
  15   3   2        3.25        2.25      2.39 o 
 -15   4   2        5.27        7.10      3.35 o 
 -14   4   2       85.42       95.64      8.56 o 
 -13   4   2        3.31        5.05      2.14 o 
 -12   4   2       12.90       13.25      2.94 o 
 -11   4   2       30.00       28.77      3.51 o 
 -10   4   2      194.40      217.65      9.92 o 
  -9   4   2      239.65      245.53      5.86 o 
  -8   4   2       10.85        9.91      2.23 o 
  -7   4   2      148.29      162.25      6.33 o 
  -6   4   2      118.87      114.39      4.42 o 
  -5   4   2        0.31        1.09      1.56 o 
  -4   4   2       67.51       70.30      3.26 o 
  -3   4   2      220.22      214.84      5.37 o 
  -2   4   2      156.01      161.92      4.63 o 
  -1   4   2      396.89      400.58      6.00 o 
   0   4   2       18.33       16.59      2.34 o 
   1   4   2      186.56      197.62      4.06 o 
   2   4   2        0.50        1.51      1.42 o 
   3   4   2       45.21       35.65      2.51 o 
   4   4   2       95.47       99.88      4.33 o 
   5   4   2      367.38      403.51      7.87 o 
   6   4   2       47.40       39.28      4.54 o 
   7   4   2       58.86       55.89      4.87 o 
   8   4   2       84.44       77.71      6.27 o 
   9   4   2        4.33        3.65      1.38 o 
  10   4   2        6.39       11.72      3.43 o 
  11   4   2        3.76        3.22      1.88 o 
  12   4   2       26.25       27.73      5.05 o 
  13   4   2        6.80        4.21      2.32 o 
  14   4   2       15.63       13.77      3.49 o 
 -13   5   2       56.30       55.55      5.44 o 
 -12   5   2       31.04       29.24      4.12 o 
 -11   5   2       11.12        9.80      2.96 o 
 -10   5   2      136.98      160.69      7.62 o 
  -9   5   2       67.75       54.74      4.99 o 
  -8   5   2       56.82       71.77      4.68 o 
  -7   5   2        0.00        2.81      2.83 o 
  -6   5   2      237.45      247.11      6.16 o 
  -5   5   2      724.80      733.33     12.56 o 
  -4   5   2      730.94      822.56     13.91 o 
  -3   5   2       50.29       37.89      2.80 o 
  -2   5   2       25.01       23.05      2.88 o 
  -1   5   2      198.88      196.26      6.21 o 
   0   5   2      522.46      545.97     10.87 o 
   1   5   2      124.54      108.90      4.08 o 
   2   5   2        0.32        2.52      1.76 o 
   3   5   2      286.11      301.95      6.32 o 
   4   5   2      646.76      712.17     14.97 o 
   5   5   2      216.26      176.61     10.49 o 
   6   5   2       55.73       58.77      5.37 o 
   7   5   2        0.74        5.00      2.38 o 
   8   5   2       33.77       34.93      5.53 o 
   9   5   2       22.89       11.62      4.27 o 
  10   5   2       34.80       38.40      6.58 o 
  11   5   2        2.96        4.10      2.80 o 
  12   5   2       37.28       37.24      6.67 o 
 -11   6   2        0.23        3.35      4.89 o 
 -10   6   2        7.57       12.43      3.93 o 
  -9   6   2       19.77       13.26      3.73 o 
  -8   6   2       21.84       15.12      3.45 o 
  -7   6   2        3.08        2.20      2.07 o 
  -6   6   2       19.10       15.00      3.56 o 
  -5   6   2       56.89       54.53      4.40 o 
  -4   6   2        7.49        6.63      3.22 o 
  -3   6   2        0.20        3.31      2.48 o 
  -2   6   2        0.13       -0.44      2.47 o 
  -1   6   2        1.02        2.81      1.53 o 
   0   6   2       59.33       55.28      5.75 o 
   1   6   2        3.88        4.78      2.86 o 
   2   6   2        9.02        8.24      3.54 o 
   3   6   2       25.33       32.35      4.76 o 
   4   6   2       19.47       14.35      3.73 o 
   5   6   2       10.69        9.27      3.36 o 
   6   6   2        3.98        5.83      3.28 o 
   7   6   2       15.77       10.15      3.05 o 
   8   6   2        8.09        9.50      3.09 o 
   9   6   2        3.70        1.65      1.83 o 
  -5   7   2       67.45       75.60      8.73 o 
  -4   7   2       57.78       49.69      5.42 o 
  -3   7   2       14.79       16.03      4.86 o 
  -2   7   2       29.28       30.96      4.88 o 
  -1   7   2       85.40       77.59     21.20 o 
   0   7   2       48.97       38.71      6.07 o 
   1   7   2       28.03       27.38      5.39 o 
   2   7   2        2.61        4.34      4.50 o 
   3   7   2       30.59       30.51      7.19 o 
   4   7   2       58.76       63.15      8.58 o 
 -18   1   3       12.36       10.63      4.30 o 
 -17   1   3       22.29       17.44      6.99 o 
 -16   1   3       25.37       31.48      8.61 o 
 -15   1   3        0.54        1.10      2.81 o 
 -14   1   3      103.89       97.44     11.58 o 
 -13   1   3       18.20       20.66      5.85 o 
 -12   1   3      583.73      600.50     49.23 o 
 -11   1   3      185.05      181.17      8.80 o 
 -10   1   3      136.17      134.51      3.00 o 
  -9   1   3       61.91       63.40      3.72 o 
  -8   1   3      438.88      444.80      8.98 o 
  -7   1   3       15.75       10.75      2.28 o 
  -6   1   3      137.75      143.42      2.11 o 
  -5   1   3     1116.95     1035.22      5.19 o 
  -4   1   3     2511.98     2294.24     21.62 o 
  -3   1   3        1.50       -0.57      0.57 o 
  -2   1   3     2167.36     1871.61     15.50 o 
  -1   1   3      146.14      116.58      2.99 o 
   0   1   3     6486.14     5889.58     90.26 o 
   1   1   3     1324.24     1360.19     10.87 o 
   2   1   3     1025.27     1068.62     11.73 o 
   3   1   3      387.39      350.25      3.83 o 
   4   1   3      564.71      565.12      5.34 o 
   5   1   3        5.85        7.03      1.35 o 
   6   1   3       12.78       11.71      2.43 o 
   7   1   3      333.11      339.70      5.39 o 
   8   1   3       76.86       83.51      3.76 o 
   9   1   3       25.12       29.55      3.89 o 
  10   1   3       97.06      106.07      6.47 o 
  11   1   3      254.87      271.79      6.91 o 
  12   1   3        0.21        1.58      2.99 o 
  13   1   3        6.63        1.50      3.23 o 
  14   1   3        3.20        0.67      2.62 o 
  15   1   3        3.99        0.20      2.66 o 
  16   1   3        1.51        5.93      4.50 o 
 -18   2   3        1.02        1.72      3.79 o 
 -17   2   3        0.02        1.07      2.46 o 
 -16   2   3        1.94        4.68      2.51 o 
 -15   2   3        0.00        2.30      2.01 o 
 -14   2   3       10.50        6.69      3.06 o 
 -13   2   3        3.78        3.93      1.90 o 
 -12   2   3      108.18      128.27      6.10 o 
 -11   2   3      213.39      244.45      7.36 o 
 -10   2   3      133.23      125.13     11.23 o 
  -9   2   3       56.03       57.07      3.47 o 
  -8   2   3        7.93        7.55      1.32 o 
  -7   2   3        5.41        3.32      1.00 o 
  -6   2   3       17.30       19.60      2.24 o 
  -5   2   3      365.35      368.64      4.09 o 
  -4   2   3      132.59      109.24      2.16 o 
  -3   2   3      717.80      675.06      6.29 o 
  -2   2   3     1448.01     1375.05     39.89 o 
  -1   2   3     2780.64     2832.46     33.54 o 
   0   2   3      101.86      120.24      4.31 o 
   1   2   3      291.25      291.61      3.10 o 
   2   2   3      208.61      243.61      3.62 o 
   3   2   3      548.23      555.32      7.17 o 
   4   2   3      148.31      157.39      4.49 o 
   5   2   3        2.24        0.93      1.38 o 
   6   2   3      152.30      141.72      5.23 o 
   7   2   3      221.16      233.72     16.79 o 
   8   2   3       53.31       75.91      5.55 o 
   9   2   3       43.65       41.95      4.38 o 
  10   2   3      199.58      228.28      6.60 o 
  11   2   3       37.78       38.59      4.82 o 
  12   2   3      132.83      157.83      7.11 o 
  13   2   3        0.00        0.12      2.48 o 
  14   2   3        1.37        1.59      2.33 o 
  15   2   3        0.84        3.51      2.01 o 
 -17   3   3       14.71       20.14      8.60 o 
 -16   3   3       58.79       44.59     13.66 o 
 -15   3   3       61.51       58.83     15.39 o 
 -14   3   3       14.67       10.33      3.54 o 
 -13   3   3       38.96       30.28      5.33 o 
 -12   3   3       26.33       25.03      3.48 o 
 -11   3   3       74.85       73.99      5.57 o 
 -10   3   3       14.19        8.46      2.02 o 
  -9   3   3        8.01        8.15      1.79 o 
  -8   3   3       38.14       42.50      3.16 o 
  -7   3   3      183.92      193.38      5.03 o 
  -6   3   3       19.55       22.62      2.97 o 
  -5   3   3       70.80       82.49      3.07 o 
  -4   3   3        9.15        7.48      1.36 o 
  -3   3   3       93.57       82.42      3.63 o 
  -2   3   3      535.90      532.32     17.33 o 
  -1   3   3     1386.62     1444.98     12.26 o 
   0   3   3      130.19      120.20      4.87 o 
   1   3   3        2.27        4.27      1.26 o 
   2   3   3      121.00      111.41      2.40 o 
   3   3   3      341.25      351.55      4.80 o 
   4   3   3      170.20      191.53      4.88 o 
   5   3   3        3.59        2.84      1.41 o 
   6   3   3      951.31     1047.21     17.46 o 
   7   3   3      723.85      781.21     12.27 o 
   8   3   3       11.04        9.63      2.00 o 
   9   3   3       15.63       16.43      2.86 o 
  10   3   3        1.65        1.71      1.88 o 
  11   3   3       43.68       52.48      8.46 o 
  12   3   3       70.04       76.90      6.43 o 
  13   3   3        6.88        2.09      2.01 o 
  14   3   3       52.98       31.35     11.68 o 
 -16   4   3       21.17       19.33      6.03 o 
 -15   4   3       32.32       24.19      7.43 o 
 -14   4   3       22.26       19.34      5.52 o 
 -13   4   3       16.79       12.89      3.02 o 
 -12   4   3        2.88        3.19      3.68 o 
 -11   4   3        7.32        5.94      4.83 o 
 -10   4   3      148.55      156.72      6.16 o 
  -9   4   3      199.94      196.18      7.23 o 
  -8   4   3       53.27       58.48      4.31 o 
  -7   4   3       50.31       57.39      3.99 o 
  -6   4   3       20.45       13.19      3.41 o 
  -5   4   3       89.99       86.41      4.81 o 
  -4   4   3      353.83      353.82      6.91 o 
  -3   4   3       89.52       94.40      5.15 o 
  -2   4   3       35.25       22.93      1.68 o 
  -1   4   3      476.60      502.93      5.67 o 
   0   4   3      388.98      373.58      6.47 o 
   1   4   3      198.04      204.26      4.31 o 
   2   4   3       27.08       24.73      2.35 o 
   3   4   3        8.41        5.61      1.89 o 
   4   4   3       97.53      105.53      4.28 o 
   5   4   3      384.13      394.78      7.48 o 
   6   4   3       26.92       23.40      3.58 o 
   7   4   3        1.34        0.79      1.30 o 
   8   4   3        0.11        0.49      1.25 o 
   9   4   3       97.63       91.46      6.62 o 
  10   4   3        3.86        4.15      2.26 o 
  11   4   3       27.17       29.85      4.47 o 
  12   4   3        0.92        2.45      2.69 o 
  13   4   3        3.58       -1.24      4.24 o 
 -14   5   3       25.40       28.86      6.88 o 
 -13   5   3       36.00       37.98      4.81 o 
 -12   5   3        4.82        3.84      2.05 o 
 -11   5   3       12.12        6.86      1.95 o 
 -10   5   3      110.50      120.09      9.95 o 
  -9   5   3       19.15       20.49      2.78 o 
  -8   5   3       58.30       61.65      4.29 o 
  -7   5   3      261.67      300.28      8.33 o 
  -6   5   3      207.43      243.01     13.29 o 
  -5   5   3      678.58      747.36     12.42 o 
  -4   5   3      123.50      123.02      5.29 o 
  -3   5   3       29.66       29.26      4.10 o 
  -2   5   3      129.02      154.81      6.28 o 
  -1   5   3      225.76      247.94      9.24 o 
   0   5   3      335.33      389.79     10.16 o 
   1   5   3      422.97      458.53     10.52 o 
   2   5   3       35.10       32.80      4.65 o 
   3   5   3      303.93      319.72      9.00 o 
   4   5   3      160.13      184.95      6.72 o 
   5   5   3       70.93       73.18      6.34 o 
   6   5   3        4.28        5.45      2.87 o 
   7   5   3       41.65       38.33      5.61 o 
   8   5   3       38.94       43.72      6.39 o 
   9   5   3       52.54       65.62      8.88 o 
  10   5   3        2.29        8.00      3.11 o 
  11   5   3        9.19        7.25      4.99 o 
 -11   6   3        8.03        8.59      3.54 o 
 -10   6   3        1.00        7.66      6.56 o 
  -9   6   3       14.76       12.14      3.93 o 
  -8   6   3        0.57        5.43      3.09 o 
  -7   6   3       76.02       66.19      6.80 o 
  -6   6   3        5.29        8.21      2.86 o 
  -5   6   3       19.13       10.80      2.93 o 
  -4   6   3       10.77       12.73      3.69 o 
  -3   6   3       53.46       55.81      4.75 o 
  -2   6   3        5.72        5.30      2.82 o 
  -1   6   3        1.16        4.91      3.38 o 
   0   6   3       10.02        7.90      3.31 o 
   1   6   3       19.96       19.60      3.81 o 
   2   6   3        0.60        4.74      3.05 o 
   3   6   3       15.44       17.02      4.01 o 
   4   6   3        0.06        3.25      2.84 o 
   5   6   3       41.27       49.01      6.86 o 
   6   6   3        8.75        3.68      2.38 o 
   7   6   3       10.59       10.47      2.59 o 
   8   6   3        2.80        7.32      3.29 o 
  -5   7   3        2.49        3.48      2.79 o 
  -4   7   3       33.73       28.32      5.76 o 
  -3   7   3      147.87      167.63     15.96 o 
  -2   7   3       70.80       91.75     12.72 o 
  -1   7   3       12.67       16.19      5.68 o 
   0   7   3        5.41        9.29      5.79 o 
   1   7   3        2.32        6.17      4.20 o 
   2   7   3        2.03        6.61      6.03 o 
   3   7   3       11.45       12.39      3.84 o 
 -19   0   4        1.86        4.99      2.16 o 
 -18   0   4      127.41      136.41     26.71 o 
 -17   0   4        0.10        2.80      2.41 o 
 -16   0   4       34.37       33.11     10.76 o 
 -15   0   4      214.31      212.73     17.28 o 
 -14   0   4       12.29       13.02      5.28 o 
 -13   0   4      653.50      725.93     29.84 o 
 -12   0   4     1024.88     1134.47     14.89 o 
 -11   0   4      135.02      118.89     14.87 o 
  -9   0   4       48.23       29.80     14.86 o 
  -8   0   4     1506.28     1445.38     48.32 o 
  -7   0   4      254.83      264.35      8.21 o 
  -6   0   4      335.94      286.00      5.54 o 
  -5   0   4       24.59       45.92      2.88 o 
  -4   0   4     2810.19     2608.32     18.38 o 
  -3   0   4      254.85      274.18      4.64 o 
  -2   0   4        1.76        2.10      0.83 o 
   0   0   4     2340.92     1968.14     38.97 o 
   1   0   4       22.19        8.56      3.16 o 
   2   0   4      471.97      428.54      9.66 o 
   4   0   4       12.35       13.79      4.19 o 
   5   0   4      282.81      320.63      9.96 o 
   6   0   4       12.86        5.89      4.67 o 
   7   0   4      337.97      392.87      8.71 o 
   8   0   4        0.05        1.91      2.76 o 
   9   0   4       19.50       13.39      4.04 o 
  10   0   4      122.84      137.33      7.44 o 
  11   0   4        8.34        4.39      3.35 o 
  12   0   4        0.89        1.10      3.11 o 
  13   0   4       63.82       53.63     20.82 o 
  14   0   4       13.93       13.53      5.95 o 
  15   0   4        0.02        3.26      3.76 o 
 -19   1   4       16.40        7.01      2.31 o 
 -18   1   4       14.81       20.77     10.93 o 
 -17   1   4        0.04        3.18      3.02 o 
 -16   1   4        3.51        3.55      1.92 o 
 -15   1   4        6.56        7.63      3.37 o 
 -14   1   4        7.97        5.93      1.98 o 
 -13   1   4      190.15      205.19      9.85 o 
 -12   1   4       32.15       31.88      4.46 o 
 -11   1   4        0.07        2.38      0.99 o 
 -10   1   4      266.27      249.06      4.71 o 
  -9   1   4      362.64      349.64     12.27 o 
  -8   1   4       16.73        9.84      1.52 o 
  -7   1   4        3.69        9.50      1.38 o 
  -6   1   4      219.24      229.89      2.12 o 
  -5   1   4       24.59       20.37      2.04 o 
  -4   1   4       22.15       23.91      1.51 o 
  -3   1   4      937.08      952.90      6.09 o 
  -2   1   4      352.10      359.06      3.85 o 
  -1   1   4     2815.16     2786.28     16.14 o 
   0   1   4      112.95       82.87      1.63 o 
   1   1   4     1813.13     1857.83     26.43 o 
   2   1   4      265.43      263.82      5.00 o 
   3   1   4       68.40       71.29      2.92 o 
   4   1   4       43.59       54.64      3.09 o 
   5   1   4      536.38      551.34      5.97 o 
   6   1   4       37.06       42.31      3.75 o 
   7   1   4        7.98        8.39      1.99 o 
   8   1   4        4.87        6.58      1.99 o 
   9   1   4       45.68       52.22      5.58 o 
  10   1   4       37.22       36.20     10.53 o 
  11   1   4        7.48        6.26      2.36 o 
  12   1   4        5.83       10.34      4.77 o 
  13   1   4       34.91       29.80      7.26 o 
  14   1   4        0.77        7.61      4.68 o 
  15   1   4        1.41        1.95      2.18 o 
 -18   2   4       43.66       41.03     14.83 o 
 -17   2   4       31.54       31.01      8.60 o 
 -16   2   4       25.30       20.35      4.80 o 
 -15   2   4       47.30       43.32     10.89 o 
 -14   2   4        6.73        7.22      3.18 o 
 -13   2   4       24.05       21.24      4.89 o 
 -12   2   4      164.29      197.45      7.25 o 
 -11   2   4      116.77      128.33      6.07 o 
 -10   2   4      119.52      112.16      4.80 o 
  -9   2   4       79.39       75.52      3.51 o 
  -8   2   4      494.79      501.67      5.70 o 
  -7   2   4       26.04       16.97      4.13 o 
  -6   2   4     1812.80     1944.15     26.36 o 
  -5   2   4      279.31      305.28      4.53 o 
  -4   2   4      494.59      493.19      7.60 o 
  -3   2   4      442.03      430.85      6.11 o 
  -2   2   4     1052.49     1068.43     11.46 o 
  -1   2   4      285.21      342.00      6.81 o 
   0   2   4      643.38      566.49      9.87 o 
   1   2   4      221.28      203.72      2.76 o 
   3   2   4      367.17      390.66      4.79 o 
   4   2   4      100.46       87.76      4.19 o 
   5   2   4       84.72       85.02      4.07 o 
   6   2   4      108.15      124.71      5.14 o 
   7   2   4      238.62      256.65      5.69 o 
   8   2   4       68.72       72.31      5.85 o 
   9   2   4       11.61        8.44      1.94 o 
  10   2   4       49.88       49.45      4.68 o 
  11   2   4       56.49       61.93      5.99 o 
  12   2   4       15.30        9.04      2.95 o 
  13   2   4        4.39        8.60      3.00 o 
  14   2   4        0.05        7.87      3.57 o 
  15   2   4        0.01       -0.38      2.08 o 
 -17   3   4        6.65        5.19      2.03 o 
 -16   3   4       56.21       56.28     11.89 o 
 -15   3   4        2.89        4.34      3.07 o 
 -14   3   4       11.19        6.27      2.85 o 
 -13   3   4        0.79        2.16      1.29 o 
 -12   3   4      194.67      216.78     10.88 o 
 -11   3   4      130.67      128.71      8.30 o 
 -10   3   4       15.86       13.63      2.71 o 
  -9   3   4       28.80       21.58      4.61 o 
  -8   3   4      448.61      501.33      9.53 o 
  -7   3   4      548.83      588.60      7.33 o 
  -6   3   4      394.30      416.92      5.46 o 
  -5   3   4      151.79      123.38      2.30 o 
  -4   3   4       61.98       53.15      2.00 o 
  -3   3   4      522.38      580.77      6.07 o 
  -2   3   4     1156.35     1266.42      9.66 o 
  -1   3   4        2.01        0.41      2.05 o 
   0   3   4       55.09       57.77      3.07 o 
   1   3   4       69.64       71.32      2.65 o 
   2   3   4      620.82      656.13     14.72 o 
   3   3   4       97.00       94.09      4.38 o 
   4   3   4      584.82      618.58      8.10 o 
   5   3   4        6.13        4.72      1.79 o 
   6   3   4      417.53      456.52     12.81 o 
   7   3   4       69.67       58.81      6.13 o 
   8   3   4      113.54      123.06      5.34 o 
   9   3   4       10.41        7.53      2.41 o 
  10   3   4       11.77        6.55      2.55 o 
  11   3   4        9.41       13.05      4.28 o 
  12   3   4      185.14      226.58      7.09 o 
  13   3   4       14.70       11.28      4.61 o 
  14   3   4       14.69        3.31      2.13 o 
 -16   4   4       13.02       11.44      4.14 o 
 -15   4   4        0.92        2.57      1.35 o 
 -14   4   4        5.28        6.08      2.97 o 
 -13   4   4       12.37        9.83      3.29 o 
 -12   4   4        9.26        5.59      1.77 o 
 -11   4   4        2.97        3.40      1.74 o 
 -10   4   4       16.22       13.45      2.29 o 
  -9   4   4       47.26       50.12      3.85 o 
  -8   4   4      108.37      102.58      4.56 o 
  -7   4   4       22.65       20.11      2.81 o 
  -6   4   4        2.41        3.31      1.25 o 
  -5   4   4      157.71      144.81      6.30 o 
  -4   4   4       20.08       20.72      3.01 o 
  -3   4   4      237.54      250.99      7.40 o 
  -2   4   4       14.36       10.16      2.05 o 
  -1   4   4        8.23       11.02      1.36 o 
   0   4   4       53.25       49.64      2.07 o 
   1   4   4      287.37      308.23      8.76 o 
   2   4   4       54.51       54.99      5.54 o 
   3   4   4      183.60      161.15      4.53 o 
   4   4   4      111.75      116.28      4.11 o 
   5   4   4       41.58       45.32      4.49 o 
   6   4   4       50.99       43.61      6.06 o 
   7   4   4        6.47        6.35      2.40 o 
   8   4   4        8.90        6.63      2.53 o 
   9   4   4       10.61       17.70      8.22 o 
  10   4   4        1.20       -0.42      3.56 o 
  11   4   4       56.32       66.22      9.02 o 
  12   4   4       51.14       60.73      8.13 o 
 -14   5   4       39.36       38.22      8.76 o 
 -13   5   4        1.36        1.53      1.79 o 
 -12   5   4        3.78        3.20      2.32 o 
 -11   5   4       88.85       85.01      8.73 o 
 -10   5   4      190.56      225.95     17.24 o 
  -9   5   4      135.69      143.20      6.74 o 
  -8   5   4       29.06       22.96      4.94 o 
  -7   5   4       63.25       55.55      5.64 o 
  -6   5   4       54.76       56.31      5.36 o 
  -5   5   4       14.69        9.55      3.28 o 
  -4   5   4       32.33       26.41      3.68 o 
  -3   5   4       13.73       11.19      3.61 o 
  -2   5   4       81.58       92.31      5.05 o 
  -1   5   4      218.83      194.46      6.49 o 
   0   5   4      146.11      138.75      6.09 o 
   1   5   4       17.92       16.95      4.82 o 
   2   5   4       58.95       50.67      5.46 o 
   3   5   4        0.01        3.27      2.97 o 
   4   5   4       19.92       15.59      4.44 o 
   5   5   4        8.15        6.69      2.87 o 
   6   5   4       29.42       17.17      3.91 o 
   7   5   4       10.52        6.43      2.97 o 
   8   5   4       51.89       48.41      6.17 o 
   9   5   4       41.81       32.31      5.85 o 
  10   5   4       47.85       76.40     11.54 o 
 -11   6   4        0.84        2.55      2.66 o 
 -10   6   4        0.36        5.91      3.24 o 
  -9   6   4        7.27        8.80      3.80 o 
  -8   6   4        3.21        5.68      2.98 o 
  -7   6   4       19.40       25.05      4.03 o 
  -6   6   4       45.37       36.33      4.76 o 
  -5   6   4        0.02        1.49      4.24 o 
  -4   6   4       10.84       12.98      4.45 o 
  -3   6   4        0.32       -1.29      2.82 o 
  -2   6   4        2.79        4.44      3.01 o 
  -1   6   4        0.12        5.52      3.15 o 
   0   6   4        8.72        6.06      3.82 o 
   1   6   4        2.96        2.38      2.57 o 
   2   6   4       30.92       27.74      4.27 o 
   3   6   4       28.28       30.66      4.82 o 
   4   6   4        8.93        5.01      3.26 o 
   5   6   4        7.50        6.29      2.58 o 
   6   6   4       26.25       29.78      5.51 o 
   7   6   4        2.46        3.03      2.14 o 
  -5   7   4        0.67        4.75      3.93 o 
  -4   7   4       44.04       41.76     10.81 o 
  -3   7   4        4.82       11.81      4.26 o 
  -2   7   4       12.25       15.14      9.77 o 
  -1   7   4        8.43       12.91      4.16 o 
   0   7   4        4.85        4.13      2.21 o 
   1   7   4       10.54       11.52      6.02 o 
 -19   1   5       18.94       25.32      9.00 o 
 -17   1   5       31.86       35.76      8.57 o 
 -16   1   5       26.23       21.54      5.15 o 
 -15   1   5        0.34        2.76      1.78 o 
 -14   1   5        2.37        0.58      2.03 o 
 -13   1   5       33.86       22.93      6.99 o 
 -12   1   5       55.71       47.57      6.58 o 
 -11   1   5      211.11      217.45      7.05 o 
 -10   1   5       74.47       73.35      4.17 o 
  -9   1   5       35.37       35.75      2.94 o 
  -8   1   5        2.39        6.49      1.20 o 
  -7   1   5      157.03      181.24      3.92 o 
  -6   1   5      163.94      159.91      2.72 o 
  -5   1   5     1774.45     1769.72     13.61 o 
  -4   1   5     1411.32     1433.42     12.16 o 
  -3   1   5     1318.44     1359.46      5.92 o 
  -2   1   5      679.62      673.92      3.54 o 
  -1   1   5     3098.59     3279.40     31.29 o 
   0   1   5     3207.67     3355.40     29.79 o 
   1   1   5        9.08        6.99      1.42 o 
   2   1   5        3.80        2.70      1.42 o 
   3   1   5      503.93      549.41     14.25 o 
   4   1   5      763.75      805.21      8.93 o 
   5   1   5     1179.56     1300.43     18.04 o 
   6   1   5      127.37      119.99      5.18 o 
   7   1   5      286.81      327.68      7.53 o 
   8   1   5       76.89       85.25      4.38 o 
   9   1   5       23.99       18.40      3.05 o 
  10   1   5        6.42        5.22      2.12 o 
  11   1   5       22.01       20.62      3.22 o 
  12   1   5        1.27        4.21      4.02 o 
  13   1   5       14.70       15.19      4.19 o 
  14   1   5        0.04        2.26      3.64 o 
 -18   2   5        0.00        4.24      2.48 o 
 -17   2   5        3.22        2.95      1.96 o 
 -16   2   5        5.13        5.80      2.54 o 
 -15   2   5       10.98       13.11      4.39 o 
 -14   2   5        7.42        3.90      2.34 o 
 -13   2   5        5.38        5.79      1.91 o 
 -12   2   5       33.16       42.85      7.10 o 
 -11   2   5       34.83       33.15      5.42 o 
 -10   2   5        4.43        3.83      1.34 o 
  -9   2   5       48.14       52.04      4.50 o 
  -8   2   5       10.87        7.92      1.75 o 
  -7   2   5      409.16      395.99      4.84 o 
  -6   2   5       14.46        7.69      1.96 o 
  -5   2   5      180.47      195.48      3.26 o 
  -4   2   5      388.15      372.14      5.58 o 
  -3   2   5       53.06       64.05      2.00 o 
  -2   2   5      904.35      993.97      7.81 o 
  -1   2   5      733.77      794.14     10.62 o 
   0   2   5      297.22      299.43      4.31 o 
   1   2   5     1269.97     1257.97     11.87 o 
   2   2   5        7.22        6.13      1.33 o 
   3   2   5       91.17       72.90      3.52 o 
   4   2   5       93.99       98.30      4.43 o 
   5   2   5       60.99       66.59      4.15 o 
   6   2   5      367.15      398.24     12.24 o 
   7   2   5       75.49       71.02      5.25 o 
   8   2   5       51.50       50.11      4.92 o 
   9   2   5       89.05       86.22      5.49 o 
  10   2   5       11.02       10.81      3.19 o 
  11   2   5        0.29        0.50      1.78 o 
  12   2   5        3.36        3.69      1.87 o 
  13   2   5       13.79       12.34      3.93 o 
  14   2   5       15.31       12.68      5.28 o 
 -17   3   5        1.00        5.19      2.16 o 
 -16   3   5       21.31       20.26      9.41 o 
 -15   3   5       13.31       16.61      6.03 o 
 -14   3   5      123.91      118.12     13.46 o 
 -13   3   5       10.07        7.53      1.49 o 
 -12   3   5      117.76      124.77      6.57 o 
 -11   3   5       41.28       45.89      5.03 o 
 -10   3   5       43.01       37.36      9.36 o 
  -9   3   5        0.01        1.52      1.01 o 
  -8   3   5      183.93      189.46      4.61 o 
  -7   3   5     1259.49     1309.03     17.08 o 
  -6   3   5      819.53      811.79     13.10 o 
  -5   3   5       19.18       15.26      1.56 o 
  -4   3   5       45.19       34.66      2.65 o 
  -3   3   5      205.38      226.82      5.61 o 
  -2   3   5      116.72      118.07      5.58 o 
  -1   3   5       46.50       45.93      3.62 o 
   0   3   5       94.07       88.52      5.57 o 
   1   3   5      903.67      876.13     16.93 o 
   2   3   5      154.84      158.35      3.04 o 
   3   3   5       79.22       65.27      4.21 o 
   4   3   5       22.51       23.83      3.18 o 
   5   3   5        2.68        4.74      1.66 o 
   6   3   5      262.61      263.09      6.57 o 
   7   3   5       13.45       11.59      3.15 o 
   8   3   5        0.06        2.59      1.41 o 
   9   3   5       29.61       21.64      3.85 o 
  10   3   5        0.20        3.67      2.86 o 
  11   3   5       13.78       11.08      3.14 o 
  12   3   5       15.14        8.62      2.66 o 
  13   3   5       67.95       54.12     22.73 o 
 -16   4   5        9.29        7.07      3.68 o 
 -14   4   5       72.86       76.26      7.13 o 
 -13   4   5       27.83       25.11      4.81 o 
 -12   4   5       38.64       40.28      5.59 o 
 -11   4   5       16.38       12.09      2.94 o 
 -10   4   5        9.04        9.53      1.99 o 
  -9   4   5        5.22        2.37      1.93 o 
  -8   4   5       60.44       59.79      4.95 o 
  -7   4   5        5.79        6.25      1.62 o 
  -6   4   5      304.87      312.82      6.36 o 
  -5   4   5        3.59        1.38      2.46 o 
  -4   4   5       30.89       36.15      5.88 o 
  -3   4   5      130.54      130.33      5.82 o 
  -2   4   5        1.39        1.17      3.22 o 
  -1   4   5        4.20        4.41      2.56 o 
   0   4   5       43.80       43.66      4.90 o 
   1   4   5       53.69       54.68      7.07 o 
   2   4   5        6.74        3.65      2.54 o 
   3   4   5       13.43        6.88      1.78 o 
   4   4   5        0.48        1.87      2.25 o 
   5   4   5      141.79      161.73      7.15 o 
   6   4   5       46.67       39.01      6.73 o 
   7   4   5       14.08       14.46      3.31 o 
   8   4   5        8.20        8.59      2.65 o 
   9   4   5        1.98        0.85      4.07 o 
  10   4   5        1.75        4.55      3.36 o 
  11   4   5       17.43       19.16      4.20 o 
  12   4   5        4.87        5.35      2.72 o 
 -14   5   5       29.64       40.62      9.10 o 
 -13   5   5        7.78        6.85      3.28 o 
 -12   5   5        1.87        4.06      2.49 o 
 -11   5   5        7.32        6.66      3.89 o 
 -10   5   5      140.35      144.83      8.58 o 
  -9   5   5       76.00       78.20      5.00 o 
  -8   5   5       87.56       90.12      5.67 o 
  -7   5   5       64.59       64.25      5.11 o 
  -6   5   5        0.58        1.31      2.96 o 
  -5   5   5       13.94       20.59      4.18 o 
  -4   5   5        0.03        2.38      3.07 o 
  -3   5   5        1.32        5.59      3.30 o 
  -2   5   5       41.73       45.48      4.50 o 
  -1   5   5        4.38        5.19      4.07 o 
   0   5   5      129.60      113.63      8.37 o 
   1   5   5        0.89        5.30      3.05 o 
   2   5   5        5.37        5.73      4.81 o 
   3   5   5        6.65        4.17      2.72 o 
   4   5   5       14.94       13.95      4.61 o 
   5   5   5        0.50        2.84      3.26 o 
   6   5   5        6.00        5.33      2.66 o 
   7   5   5       46.78       53.67      5.93 o 
   8   5   5        1.73       -0.29      3.51 o 
   9   5   5        0.01        0.93      3.43 o 
  10   5   5        0.02        5.36      7.95 o 
 -11   6   5       18.49       11.93      4.10 o 
 -10   6   5       30.75       26.34      5.65 o 
  -9   6   5        3.48        3.71      2.54 o 
  -8   6   5       85.78       97.57     10.15 o 
  -7   6   5      145.54      145.08      9.67 o 
  -6   6   5       17.33       14.24      3.98 o 
  -5   6   5       20.30       20.54      5.70 o 
  -4   6   5       22.75       17.53      3.90 o 
  -3   6   5        0.67        4.84      2.59 o 
  -2   6   5       26.81       24.12      4.43 o 
  -1   6   5       40.08       38.15      4.97 o 
   0   6   5        0.17        5.07      3.59 o 
   1   6   5       11.90       13.67      3.46 o 
   2   6   5        1.04        2.47      3.41 o 
   3   6   5       17.00       11.09      3.23 o 
   4   6   5       52.05       47.96      5.19 o 
   5   6   5       12.43        7.20      2.61 o 
   6   6   5       37.81       30.44      5.88 o 
  -4   7   5       59.11       48.52      9.03 o 
  -3   7   5       23.75       25.01      6.41 o 
  -2   7   5        0.04        3.97      4.20 o 
  -1   7   5        8.06        6.81      3.20 o 
 -19   0   6        2.22        5.68      4.31 o 
 -18   0   6        2.90        5.55      4.20 o 
 -17   0   6       12.32       11.64      3.97 o 
 -16   0   6       11.33        8.93      3.34 o 
 -15   0   6        0.01       -0.28      3.70 o 
 -14   0   6      590.80      672.17     24.36 o 
 -13   0   6       28.58       19.16      9.76 o 
 -12   0   6      441.91      470.83     20.40 o 
 -11   0   6       42.74       19.48      6.30 o 
 -10   0   6       29.39       27.47      3.68 o 
  -9   0   6      626.33      639.32      8.76 o 
  -8   0   6        8.07        3.83      1.69 o 
  -7   0   6      628.79      632.92      8.53 o 
  -6   0   6     1314.88     1470.90     26.83 o 
  -5   0   6      632.14      664.67      7.44 o 
  -4   0   6        0.05        3.49      2.40 o 
  -3   0   6        0.01        0.54      1.55 o 
  -2   0   6      116.39      107.88      3.79 o 
  -1   0   6      176.62      166.16      4.43 o 
   0   0   6      283.21      293.70      5.66 o 
   1   0   6       83.20       88.09      4.73 o 
   2   0   6       48.56       45.66      3.87 o 
   3   0   6      343.77      381.86      7.49 o 
   4   0   6       67.83       72.15      6.50 o 
   5   0   6       31.43       39.30      8.82 o 
   6   0   6      301.95      342.12      9.80 o 
   7   0   6        4.55        5.89      5.43 o 
   8   0   6       24.77       23.56      5.03 o 
   9   0   6        8.33       13.15      4.04 o 
  10   0   6       27.45       27.24      8.85 o 
  11   0   6       10.44        8.03      2.90 o 
  12   0   6      159.44      171.68     14.15 o 
  13   0   6       79.51       85.04     17.05 o 
  14   0   6        3.67       10.33      4.92 o 
 -19   1   6        8.31        4.44      1.58 o 
 -18   1   6       18.83       15.33      3.63 o 
 -17   1   6       36.04       38.39     10.79 o 
 -16   1   6        2.04        6.81      2.94 o 
 -15   1   6       17.17       16.16      4.39 o 
 -14   1   6      250.45      269.98      8.84 o 
 -13   1   6       98.67       98.43      7.15 o 
 -12   1   6       34.77       40.15      5.78 o 
 -11   1   6      513.19      558.87     13.97 o 
 -10   1   6        0.07        0.33      0.51 o 
  -9   1   6       25.38       19.42      3.70 o 
  -8   1   6      140.76      149.09      4.24 o 
  -7   1   6      606.81      639.15      7.14 o 
  -6   1   6      309.55      326.28      6.16 o 
  -5   1   6        9.60        5.38      1.74 o 
  -4   1   6      143.88      140.96      4.07 o 
  -3   1   6     2160.52     2257.09     21.94 o 
  -2   1   6     1145.56     1233.35     12.33 o 
  -1   1   6      240.82      219.56      6.72 o 
   0   1   6       57.51       67.43      6.18 o 
   1   1   6      209.52      221.85      5.63 o 
   2   1   6      263.76      276.66      4.76 o 
   3   1   6      156.67      138.04      4.10 o 
   4   1   6       65.45       72.13      5.87 o 
   5   1   6      100.81      103.57      4.21 o 
   6   1   6      186.58      203.83      5.85 o 
   7   1   6      188.73      185.65      6.82 o 
   8   1   6      152.51      172.04      6.57 o 
   9   1   6       57.52       57.83      5.84 o 
  10   1   6        0.75        2.39      2.26 o 
  11   1   6       30.98       30.03      7.60 o 
  12   1   6        3.48        6.39      3.04 o 
  13   1   6        6.85        5.28      4.57 o 
  14   1   6        4.22        1.16      2.58 o 
 -18   2   6       20.17       10.61      4.33 o 
 -17   2   6       68.75       90.67      8.80 o 
 -16   2   6       39.18       44.83      8.19 o 
 -15   2   6        2.74        5.65      2.66 o 
 -14   2   6        1.83        1.21      4.37 o 
 -13   2   6       25.99       35.76      5.46 o 
 -12   2   6      197.41      206.88      7.52 o 
 -11   2   6      130.05      141.47      6.47 o 
 -10   2   6        9.01        6.65      2.76 o 
  -9   2   6       72.98       80.94      4.17 o 
  -8   2   6      458.68      490.88      7.16 o 
  -7   2   6       45.05       48.46      3.49 o 
  -6   2   6       27.98       25.53      2.78 o 
  -5   2   6      171.05      160.30      3.03 o 
  -4   2   6      307.58      291.28      3.50 o 
  -3   2   6       23.75       26.11      4.35 o 
  -2   2   6      695.99      671.61     18.22 o 
  -1   2   6      477.87      510.64      8.39 o 
   0   2   6      186.43      162.31      2.27 o 
   1   2   6      224.60      214.04      3.20 o 
   2   2   6        7.22        6.47      1.07 o 
   3   2   6       10.78       15.48      2.45 o 
   4   2   6       12.51        9.86      3.09 o 
   5   2   6       95.98       92.47      6.31 o 
   6   2   6        2.50        5.25      2.08 o 
   7   2   6       63.74       58.74      4.88 o 
   8   2   6      132.27      141.53      5.82 o 
   9   2   6        6.29        6.99      2.94 o 
  10   2   6        3.29        8.03      2.57 o 
  11   2   6        0.00        3.92      2.05 o 
  12   2   6       24.87       15.41      6.40 o 
  13   2   6        1.01        4.49      4.63 o 
 -17   3   6        4.61        3.77      1.53 o 
 -16   3   6       11.68        8.27      2.47 o 
 -15   3   6        6.56        3.85      1.93 o 
 -14   3   6       36.79       36.80      6.13 o 
 -13   3   6       79.22       81.96      6.78 o 
 -12   3   6       16.86       22.61      4.99 o 
 -11   3   6       22.98       25.47      4.88 o 
 -10   3   6       31.56       27.98      3.37 o 
  -9   3   6        0.79        1.01      1.45 o 
  -8   3   6        9.67        8.56      2.06 o 
  -7   3   6      240.42      254.92      5.49 o 
  -6   3   6       32.71       32.29      3.77 o 
  -5   3   6      130.62      109.76      2.87 o 
  -4   3   6        1.00        1.39      1.94 o 
  -3   3   6      108.38      117.98      5.33 o 
  -2   3   6      421.00      429.48      8.09 o 
  -1   3   6      149.38      170.11      6.37 o 
   0   3   6      164.96      138.38      5.08 o 
   1   3   6      157.12      144.58      5.73 o 
   2   3   6      465.61      481.57     15.49 o 
   3   3   6       23.37       11.73      2.47 o 
   4   3   6       33.60       21.43      3.26 o 
   5   3   6       53.39       54.78      4.21 o 
   6   3   6      330.25      388.78     12.08 o 
   7   3   6       91.77       97.23      9.60 o 
   8   3   6       69.05       66.82      7.60 o 
   9   3   6        0.49        0.99      1.55 o 
  10   3   6      118.59      147.47      7.59 o 
  11   3   6        0.85        9.10      4.44 o 
  12   3   6        8.34       10.61      4.49 o 
 -16   4   6       21.82       16.37      6.19 o 
 -15   4   6        8.49        4.92      4.61 o 
 -14   4   6       24.95       19.67      3.88 o 
 -13   4   6       26.72       30.93      5.63 o 
 -12   4   6       68.42       70.02      7.59 o 
 -11   4   6      108.15      120.46     10.52 o 
 -10   4   6        0.53        1.54      1.34 o 
  -9   4   6        1.87        1.68      1.02 o 
  -8   4   6       73.10       78.97      4.31 o 
  -7   4   6      408.00      391.62      8.55 o 
  -6   4   6       77.86       91.68      6.86 o 
  -5   4   6      186.58      193.46      6.19 o 
  -4   4   6       72.81       78.73      5.86 o 
  -3   4   6      247.27      251.09      7.26 o 
  -2   4   6       60.61       61.94      5.63 o 
  -1   4   6      113.66       96.98      5.64 o 
   0   4   6        2.39        3.42      2.22 o 
   1   4   6       46.35       42.49      6.29 o 
   2   4   6       17.68       12.92      3.41 o 
   3   4   6        0.39        3.73      3.02 o 
   4   4   6        8.99       12.58      3.68 o 
   5   4   6        9.46        8.45      2.98 o 
   6   4   6        6.35        5.28      2.36 o 
   7   4   6      103.18       97.66      5.43 o 
   8   4   6       60.67       54.29      5.57 o 
   9   4   6       30.49       27.38      6.12 o 
  10   4   6       11.26        9.30      4.14 o 
  11   4   6        6.94        7.97      3.90 o 
 -14   5   6       22.90       12.81      8.06 o 
 -13   5   6        4.95        7.21      3.24 o 
 -12   5   6        2.78        5.43      2.86 o 
 -11   5   6        1.99        8.07      3.85 o 
 -10   5   6        0.36        2.65      4.22 o 
  -9   5   6        1.30        2.17      2.47 o 
  -8   5   6        5.65        6.85      3.04 o 
  -7   5   6        1.04        4.39      3.27 o 
  -6   5   6       38.96       34.77      5.67 o 
  -5   5   6      140.33      129.76      5.90 o 
  -4   5   6       87.81       75.99      5.65 o 
  -3   5   6        5.29        5.07      2.82 o 
  -2   5   6        9.60       11.47      3.05 o 
  -1   5   6       15.06       14.02      3.97 o 
   0   5   6       53.87       31.61      5.45 o 
   1   5   6        0.19        5.48      3.68 o 
   2   5   6       24.73       18.93      3.92 o 
   3   5   6      124.84      124.36      6.58 o 
   4   5   6       97.24       90.15      9.43 o 
   5   5   6       22.27       12.57      6.16 o 
   6   5   6        3.73        7.41      2.45 o 
   7   5   6        9.82       12.79      3.22 o 
   8   5   6        1.32        6.29      2.89 o 
   9   5   6        1.16        0.96      2.35 o 
 -11   6   6        2.81        2.69      2.64 o 
 -10   6   6       23.24       33.10      5.69 o 
  -9   6   6        0.35        3.21      2.63 o 
  -8   6   6        6.99        8.22      2.21 o 
  -7   6   6        7.92       12.01      3.58 o 
  -6   6   6       15.08       17.71      4.15 o 
  -5   6   6       26.71       22.03      4.03 o 
  -4   6   6        0.05        2.15      3.06 o 
  -3   6   6       39.00       42.40      5.20 o 
  -2   6   6       53.97       56.38      5.44 o 
  -1   6   6       48.60       38.45      6.83 o 
   0   6   6       21.79       21.72      4.85 o 
   1   6   6        0.06        1.65      2.41 o 
   2   6   6        7.59        5.99      2.76 o 
   3   6   6       42.85       41.72      4.79 o 
   4   6   6        7.73        7.67      3.06 o 
   5   6   6       24.06       30.47      4.74 o 
 -19   1   7        2.83        6.33      4.07 o 
 -18   1   7       21.81       22.07      5.17 o 
 -17   1   7        2.37        2.12      3.54 o 
 -16   1   7       31.96       40.84     11.20 o 
 -15   1   7        0.61        1.14      1.66 o 
 -14   1   7      181.50      199.45      9.32 o 
 -13   1   7       91.04       83.59      7.11 o 
 -12   1   7      513.68      592.74     11.20 o 
 -11   1   7      211.82      238.39      5.42 o 
 -10   1   7      282.67      288.65      5.22 o 
  -9   1   7      571.41      599.63      7.99 o 
  -8   1   7       37.52       36.93      3.76 o 
  -7   1   7      129.72      145.08      6.63 o 
  -6   1   7     1080.39     1160.37     20.60 o 
  -5   1   7      425.42      469.08      8.67 o 
  -4   1   7        6.13        7.51      1.25 o 
  -3   1   7      210.09      223.34      4.14 o 
  -2   1   7     1199.38     1226.86     11.85 o 
  -1   1   7      106.14       95.54      5.15 o 
   0   1   7      571.55      642.98     19.78 o 
   1   1   7      364.19      372.40      5.16 o 
   2   1   7       61.36       63.36      2.65 o 
   3   1   7      138.07      140.60      4.30 o 
   4   1   7       54.75       50.79      4.73 o 
   5   1   7       48.44       53.95      5.23 o 
   6   1   7        3.46        4.99      1.64 o 
   7   1   7       55.21       60.03      5.08 o 
   8   1   7       62.55       56.83      5.07 o 
   9   1   7       47.73       43.68      7.44 o 
  10   1   7        1.73        8.78      2.54 o 
  11   1   7       15.64       12.30      2.78 o 
  12   1   7        7.64        9.44      3.39 o 
  13   1   7        0.17        1.43      1.81 o 
 -18   2   7        0.18        5.90      6.52 o 
 -17   2   7       22.41       24.03      9.74 o 
 -16   2   7        0.50        2.03      2.51 o 
 -15   2   7        6.69        6.59      3.06 o 
 -14   2   7        1.19        3.80      1.69 o 
 -13   2   7       40.35       38.09      5.11 o 
 -12   2   7      151.17      142.62      5.99 o 
 -11   2   7       84.47       71.65      3.41 o 
 -10   2   7       18.00       11.88      4.08 o 
  -9   2   7       30.09       29.81      3.64 o 
  -8   2   7       82.63       87.87      4.14 o 
  -7   2   7       60.08       60.68      2.98 o 
  -6   2   7        0.92        1.20      0.62 o 
  -5   2   7        2.15        2.00      0.90 o 
  -4   2   7      130.01      105.04      4.18 o 
  -3   2   7      457.16      463.71      4.33 o 
  -2   2   7        2.94        1.56      0.88 o 
  -1   2   7      268.33      283.15      4.33 o 
   0   2   7      492.77      498.14      4.88 o 
   1   2   7       64.86       65.00      2.20 o 
   2   2   7        1.28        3.83      1.40 o 
   3   2   7       30.61       27.27      5.34 o 
   4   2   7       23.56       28.96      3.76 o 
   5   2   7      369.41      392.30     10.11 o 
   6   2   7        0.21        1.40      1.63 o 
   7   2   7      112.34      122.77      7.14 o 
   8   2   7      168.57      182.04      8.36 o 
   9   2   7       20.92       15.13      3.00 o 
  10   2   7        7.02        6.35      2.08 o 
  11   2   7        2.14        2.38      1.57 o 
  12   2   7        6.02        5.30      3.24 o 
 -17   3   7        6.00        3.46      1.88 o 
 -16   3   7        2.41        5.51      2.10 o 
 -15   3   7        4.10        4.46      3.96 o 
 -14   3   7       13.14       10.77      2.61 o 
 -13   3   7       17.20       16.62      3.40 o 
 -12   3   7        0.33        3.21      1.61 o 
 -11   3   7        6.86        7.18      1.85 o 
 -10   3   7        8.13        6.24      1.65 o 
  -9   3   7       16.48       13.54      2.29 o 
  -8   3   7      143.43      155.83      4.45 o 
  -7   3   7      663.84      638.70     10.65 o 
  -6   3   7        0.02        4.20      2.60 o 
  -5   3   7      170.24      151.95      5.69 o 
  -4   3   7        2.26        4.27      3.16 o 
  -3   3   7       31.11       20.83      3.79 o 
  -2   3   7       75.70       63.99      5.44 o 
  -1   3   7        3.19        7.08      2.66 o 
   0   3   7      837.05      836.34     15.85 o 
   1   3   7      625.03      595.52     11.64 o 
   2   3   7      102.10       91.25      5.80 o 
   3   3   7        4.74        2.34      1.70 o 
   4   3   7       22.41       17.87      3.04 o 
   5   3   7        5.03        2.09      1.80 o 
   6   3   7       44.36       49.99      6.05 o 
   7   3   7       18.02       10.76      3.59 o 
   8   3   7       28.28       22.78      5.28 o 
   9   3   7      103.54      142.87     14.75 o 
  10   3   7       49.13       56.57      7.62 o 
  11   3   7        0.33        7.41      3.04 o 
 -16   4   7        1.13        8.77      7.95 o 
 -15   4   7        0.29        2.09      4.86 o 
 -14   4   7       17.07        7.81      3.58 o 
 -13   4   7        0.41        3.22      2.63 o 
 -12   4   7        4.38        6.25      3.41 o 
 -11   4   7       25.14       36.73      6.62 o 
 -10   4   7       34.86       27.14      5.67 o 
  -9   4   7        0.78        1.59      2.01 o 
  -8   4   7       21.90       14.31      2.97 o 
  -7   4   7       49.98       54.47      6.33 o 
  -6   4   7       60.70       46.08      4.77 o 
  -5   4   7       83.52       78.01      6.01 o 
  -4   4   7       22.36       12.87      3.08 o 
  -3   4   7       14.34        9.23      4.40 o 
  -2   4   7      187.42      170.72      8.35 o 
  -1   4   7       43.22       46.31      4.75 o 
   0   4   7       49.67       51.53      5.59 o 
   1   4   7       53.30       42.42      5.02 o 
   2   4   7      152.90      126.78      7.51 o 
   3   4   7       51.91       55.00      4.96 o 
   4   4   7        0.46        6.67      2.68 o 
   5   4   7        1.02        2.20      2.38 o 
   6   4   7       26.84       15.73      4.20 o 
   7   4   7       30.64       26.65      5.16 o 
   8   4   7       31.30       23.62      8.36 o 
   9   4   7        5.93       10.45      4.03 o 
  10   4   7        9.92        5.99      4.07 o 
 -14   5   7        0.02        0.23      2.63 o 
 -13   5   7       18.48       11.61      3.60 o 
 -12   5   7       19.58       15.76      4.38 o 
 -11   5   7       20.93       19.70      4.78 o 
 -10   5   7       16.93       15.37      6.79 o 
  -9   5   7        0.01        2.60      2.36 o 
  -8   5   7        1.68        4.17      2.81 o 
  -7   5   7        2.19        1.60      2.38 o 
  -6   5   7        0.42        2.33      2.69 o 
  -5   5   7        5.32        7.80      3.59 o 
  -4   5   7       13.07       15.42      3.25 o 
  -3   5   7        1.65        3.78      2.59 o 
  -2   5   7        6.25        8.66      3.14 o 
  -1   5   7        4.50        5.47      3.00 o 
   0   5   7       11.56        8.18      3.12 o 
   1   5   7        0.24        6.10      3.62 o 
   2   5   7        0.86        2.82      2.12 o 
   3   5   7        0.40        5.11      2.57 o 
   4   5   7       30.80       36.87      5.39 o 
   5   5   7        7.68        3.85      2.92 o 
   6   5   7       42.94       51.92      5.40 o 
   7   5   7        0.08        3.39      1.78 o 
   8   5   7        2.49        3.11      4.07 o 
 -10   6   7       14.33        7.64      3.09 o 
  -9   6   7       87.43       90.66     12.25 o 
  -8   6   7       69.65       73.51      7.40 o 
  -7   6   7        0.43        2.37      2.69 o 
  -6   6   7       27.18       16.34      2.99 o 
  -5   6   7       79.73       80.41      6.76 o 
  -4   6   7       56.59       54.33      8.03 o 
  -3   6   7        0.23        3.46      3.22 o 
  -2   6   7        5.52        8.41      2.41 o 
  -1   6   7      124.13      135.10     11.36 o 
   0   6   7      212.22      218.41     10.05 o 
   1   6   7       47.22       49.08      4.77 o 
   2   6   7        9.75       13.62      3.55 o 
   3   6   7        4.43        6.18      3.10 o 
   4   6   7       33.08       34.36      5.36 o 
 -19   0   8       47.92       32.61     14.25 o 
 -18   0   8        0.77        2.84      1.88 o 
 -17   0   8        6.84        0.79      2.80 o 
 -16   0   8        9.74       18.32      6.66 o 
 -15   0   8       10.45        6.28      2.95 o 
 -14   0   8      129.85      132.64      7.89 o 
 -13   0   8       61.96       62.46     13.02 o 
 -12   0   8       33.73       35.09      7.85 o 
 -11   0   8       73.07       79.70      8.45 o 
 -10   0   8      176.63      184.51      6.29 o 
  -9   0   8      310.77      342.66      8.44 o 
  -8   0   8       69.73       55.01      7.80 o 
  -7   0   8      505.85      547.49      9.54 o 
  -6   0   8        0.27       -0.25      1.91 o 
  -5   0   8     1138.27     1285.64     16.45 o 
  -4   0   8      146.85      152.36      5.88 o 
  -3   0   8       39.39       36.95      4.30 o 
  -2   0   8       71.76       82.34      6.76 o 
  -1   0   8     2236.92     2427.43     61.16 o 
   0   0   8     1736.00     1965.41     15.85 o 
   1   0   8        7.45        5.57      2.83 o 
   2   0   8       15.55       22.79      6.07 o 
   3   0   8      193.29      214.50      9.32 o 
   4   0   8      185.28      217.98     14.35 o 
   5   0   8       18.86       17.72      5.27 o 
   6   0   8       63.72       59.58      6.11 o 
   7   0   8      434.91      479.54     16.85 o 
   8   0   8      178.43      205.83     10.07 o 
   9   0   8        8.95        6.44      3.09 o 
  10   0   8       29.20       22.75      7.30 o 
  11   0   8        0.49       -3.02      4.63 o 
  12   0   8        1.62        9.57      5.91 o 
 -19   1   8       17.50       14.88      7.73 o 
 -18   1   8        0.72        1.81      2.12 o 
 -17   1   8        2.20        2.81      3.12 o 
 -16   1   8       24.61       35.89      8.73 o 
 -15   1   8      111.40      125.59      8.43 o 
 -14   1   8       91.20       95.66      7.12 o 
 -13   1   8      115.04      120.19      5.67 o 
 -12   1   8        3.57        4.23      1.35 o 
 -11   1   8       76.59       64.37      4.01 o 
 -10   1   8       43.73       53.53      3.67 o 
  -9   1   8       31.44       26.85      2.89 o 
  -8   1   8       28.34       25.44      4.54 o 
  -7   1   8     1297.15     1430.91     22.25 o 
  -6   1   8      642.63      688.55     16.66 o 
  -5   1   8      143.00      140.19      5.04 o 
  -4   1   8       44.67       38.92      4.41 o 
  -3   1   8      131.12      137.81      6.31 o 
  -2   1   8      454.71      478.73      7.81 o 
  -1   1   8      210.74      211.31      3.62 o 
   0   1   8       12.48       13.60      4.51 o 
   1   1   8        0.02       -0.59      1.78 o 
   2   1   8      287.01      299.97      5.94 o 
   3   1   8      432.29      460.13      8.42 o 
   4   1   8      227.97      245.25      8.31 o 
   5   1   8      120.61      142.41      5.94 o 
   6   1   8       21.44       19.85      3.75 o 
   7   1   8        1.19        1.22      1.54 o 
   8   1   8        0.36        3.38      1.70 o 
   9   1   8       71.11       77.46      4.97 o 
  10   1   8        8.69        5.27      2.18 o 
  11   1   8        8.39        7.30      3.36 o 
  12   1   8       27.83       32.80     10.89 o 
 -18   2   8       18.30       20.42      8.01 o 
 -17   2   8        0.31        2.01      1.68 o 
 -16   2   8        0.18        0.01      1.86 o 
 -15   2   8       25.40       17.51      6.01 o 
 -14   2   8       70.83       69.31     10.30 o 
 -13   2   8       92.07      106.92      6.44 o 
 -12   2   8       70.25       66.40      9.07 o 
 -11   2   8      156.46      171.42      4.71 o 
 -10   2   8        1.99        3.62      1.64 o 
  -9   2   8       51.90       55.89      4.88 o 
  -8   2   8       33.05       32.35      3.49 o 
  -7   2   8       29.18       21.02      3.40 o 
  -6   2   8        4.98        4.45      1.13 o 
  -5   2   8        4.57        2.68      1.26 o 
  -4   2   8        2.71        1.83      0.95 o 
  -3   2   8        1.17        0.78      0.69 o 
  -2   2   8      146.75      137.93      3.48 o 
  -1   2   8      129.98      135.60      4.95 o 
   0   2   8       14.56       15.51      1.95 o 
   1   2   8      334.33      329.58     13.09 o 
   2   2   8      533.08      547.08     11.12 o 
   3   2   8       63.68       71.10      5.01 o 
   4   2   8      160.27      161.68      6.34 o 
   5   2   8       41.01       31.80      5.27 o 
   6   2   8      726.38      854.49     10.20 o 
   7   2   8      113.18      119.07      5.64 o 
   8   2   8       23.81       25.22      4.18 o 
   9   2   8       49.88       36.85      6.72 o 
  10   2   8      140.60      165.38      7.25 o 
  11   2   8      103.53      113.77      6.98 o 
 -17   3   8       17.02        4.99      3.26 o 
 -16   3   8        1.03        1.47      1.27 o 
 -15   3   8        0.65        4.04      1.96 o 
 -14   3   8        2.94        1.04      1.33 o 
 -13   3   8       50.12       58.81      4.94 o 
 -12   3   8       95.80       94.01      9.65 o 
 -11   3   8       10.25       10.92      4.15 o 
 -10   3   8       24.14       13.08      2.78 o 
  -9   3   8      468.43      529.95      9.51 o 
  -8   3   8       41.81       34.73      3.61 o 
  -7   3   8       91.04      107.80      5.59 o 
  -6   3   8      474.21      485.25     11.63 o 
  -5   3   8      374.70      390.45     12.54 o 
  -4   3   8      290.51      279.99      7.54 o 
  -3   3   8      275.49      312.70      8.89 o 
  -2   3   8      243.39      220.35      8.17 o 
  -1   3   8      469.69      465.15     14.52 o 
   0   3   8       51.74       47.82      4.87 o 
   1   3   8      140.02      157.05      8.58 o 
   2   3   8      631.68      606.02     12.95 o 
   3   3   8       11.81        6.75      4.71 o 
   4   3   8       22.10       19.63      5.11 o 
   5   3   8      154.10      168.76     10.26 o 
   6   3   8       96.73      106.02      6.67 o 
   7   3   8        0.06        4.43      2.02 o 
   8   3   8        4.07        2.79      4.11 o 
   9   3   8        2.03        5.58      4.16 o 
  10   3   8       78.32       68.55      7.76 o 
 -16   4   8        0.01       -1.21      4.98 o 
 -15   4   8       16.20        9.07      5.15 o 
 -14   4   8        1.15        1.77      3.73 o 
 -13   4   8        0.79        5.58      4.23 o 
 -12   4   8        1.24        3.02      1.77 o 
 -11   4   8        0.43        1.74      2.85 o 
 -10   4   8        2.36        3.36      1.81 o 
  -9   4   8        0.01        1.02      2.37 o 
  -8   4   8       35.50       36.56      4.66 o 
  -7   4   8       10.05        6.39      2.43 o 
  -6   4   8      398.58      395.14      9.27 o 
  -5   4   8      418.07      394.58     11.32 o 
  -4   4   8       51.23       46.28      5.19 o 
  -3   4   8        4.70        2.80      2.49 o 
  -2   4   8       18.78       13.13      3.39 o 
  -1   4   8      236.57      244.91     10.03 o 
   0   4   8      233.71      222.29      8.71 o 
   1   4   8        0.00        2.56      2.71 o 
   2   4   8      251.30      220.82     10.05 o 
   3   4   8      593.22      676.06     17.74 o 
   4   4   8      166.87      171.66      7.68 o 
   5   4   8       18.87       11.38      3.17 o 
   6   4   8        6.56        3.89      2.60 o 
   7   4   8       70.92       90.30      7.89 o 
   8   4   8       13.33        8.11      3.94 o 
   9   4   8       26.75       16.86      5.62 o 
 -13   5   8        0.22        0.55      2.23 o 
 -12   5   8        6.38        4.68      3.47 o 
 -11   5   8       40.12       41.49      7.30 o 
 -10   5   8        9.75        8.58      3.90 o 
  -9   5   8        2.37        0.31      2.50 o 
  -8   5   8        0.00        2.12      2.64 o 
  -7   5   8        6.01        3.58      3.20 o 
  -6   5   8       14.47       17.95      4.27 o 
  -5   5   8       31.13       36.07      3.97 o 
  -4   5   8       23.16       27.19      4.31 o 
  -3   5   8       33.28       34.35      4.60 o 
  -2   5   8       17.04       15.40      4.22 o 
  -1   5   8        7.28        5.57      3.38 o 
   0   5   8        6.90        5.75      3.32 o 
   1   5   8        2.63        4.20      3.69 o 
   2   5   8       18.69       17.05      3.72 o 
   3   5   8       11.77       12.52      3.55 o 
   4   5   8       23.10       20.57      3.54 o 
   5   5   8       17.11       19.28      3.82 o 
   6   5   8        2.01        1.58      2.57 o 
 -10   6   8        0.04        5.51      4.00 o 
  -9   6   8       10.02        5.06      3.12 o 
  -8   6   8       91.24      105.86      9.19 o 
  -7   6   8       62.73       60.14      7.94 o 
  -6   6   8        1.86        7.07      2.95 o 
  -5   6   8       15.60       10.93      3.06 o 
  -4   6   8       11.36        9.59      3.67 o 
  -3   6   8       10.01        7.70      3.38 o 
  -2   6   8        0.76        1.51      4.24 o 
  -1   6   8       24.36       25.65      5.43 o 
   0   6   8       77.20       87.15      7.61 o 
   1   6   8       31.76       27.85      4.17 o 
   2   6   8        4.79        4.79      2.72 o 
   3   6   8        9.31        6.51      3.06 o 
 -19   1   9        0.64        2.90      2.06 o 
 -18   1   9       13.73       11.65      5.34 o 
 -17   1   9        2.42        6.13      2.75 o 
 -16   1   9       39.00       35.16     10.79 o 
 -15   1   9       45.42       51.73     10.71 o 
 -14   1   9       51.57       53.66      6.99 o 
 -13   1   9       22.03       18.58      3.12 o 
 -12   1   9       60.68       58.64      3.21 o 
 -11   1   9       87.72       86.11      3.92 o 
 -10   1   9       67.72       69.25      4.41 o 
  -9   1   9        2.84        2.15      1.76 o 
  -8   1   9      138.65      141.61      9.87 o 
  -7   1   9       57.44       58.76      4.71 o 
  -6   1   9       53.80       54.04      2.91 o 
  -5   1   9      540.75      592.02     11.94 o 
  -4   1   9       53.89       64.52      3.37 o 
  -3   1   9        0.05        1.32      1.49 o 
  -2   1   9      121.89      134.66      3.78 o 
  -1   1   9      122.72      144.23      4.21 o 
   0   1   9       37.12       39.68      5.84 o 
   1   1   9       16.76       18.40      3.15 o 
   2   1   9       68.18       78.67      4.79 o 
   3   1   9        0.04       -0.96      2.19 o 
   4   1   9       12.75        7.40      2.21 o 
   5   1   9       89.60       93.62      5.61 o 
   6   1   9      108.63      113.93      6.30 o 
   7   1   9        2.08        1.56      2.07 o 
   8   1   9      132.32      146.34      5.83 o 
   9   1   9        1.73        4.28      2.47 o 
  10   1   9       15.79        8.74      2.88 o 
  11   1   9        0.03        1.59      2.93 o 
 -18   2   9        0.90        5.37      2.05 o 
 -17   2   9        4.56        6.75      2.64 o 
 -16   2   9        3.31        3.03      2.18 o 
 -15   2   9       70.60       73.55      6.51 o 
 -14   2   9       28.24       18.68      3.77 o 
 -13   2   9       66.54       78.66      6.01 o 
 -12   2   9      283.71      300.11     13.02 o 
 -11   2   9       53.40       46.82      5.40 o 
 -10   2   9        2.08        3.14      1.59 o 
  -9   2   9       23.36       29.39      3.64 o 
  -8   2   9        0.52        4.92      1.71 o 
  -7   2   9       77.16       70.25      3.72 o 
  -6   2   9       41.83       37.95      3.05 o 
  -5   2   9      399.13      413.56      8.11 o 
  -4   2   9      893.01      908.94     14.47 o 
  -3   2   9       54.26       64.99      2.42 o 
  -2   2   9       20.82       24.93      3.68 o 
  -1   2   9       12.92       11.91      1.93 o 
   0   2   9        7.96        9.70      2.30 o 
   1   2   9        4.15        6.11      2.07 o 
   2   2   9        1.85        2.55      1.49 o 
   3   2   9        4.32        2.74      2.04 o 
   4   2   9      335.61      364.76      8.60 o 
   5   2   9      165.54      172.27      7.06 o 
   6   2   9       22.67       14.99      2.77 o 
   7   2   9        2.53        5.18      2.29 o 
   8   2   9        0.09        2.18      1.78 o 
   9   2   9        0.04        2.37      1.82 o 
  10   2   9        1.01        0.36      2.35 o 
 -17   3   9        1.10        2.93      2.06 o 
 -16   3   9        3.33        1.60      1.62 o 
 -15   3   9        5.83        4.19      1.30 o 
 -14   3   9       22.30       17.98      4.55 o 
 -13   3   9      111.40      119.22      7.07 o 
 -12   3   9      256.38      285.82     11.97 o 
 -11   3   9       23.80       15.55      3.72 o 
 -10   3   9        0.04        1.71      1.43 o 
  -9   3   9       94.87       87.20      4.92 o 
  -8   3   9       47.32       39.40      4.60 o 
  -7   3   9       26.35       23.08      4.58 o 
  -6   3   9      266.51      278.40      8.20 o 
  -5   3   9       94.65       97.58      5.51 o 
  -3   3   9      588.45      598.40     25.55 o 
  -2   3   9      159.42      138.75      6.81 o 
  -1   3   9       67.15       80.56      5.88 o 
   0   3   9       33.00       20.48      3.76 o 
   1   3   9      338.03      338.10     11.49 o 
   2   3   9      344.01      332.17     13.56 o 
   3   3   9        3.12        8.47      4.33 o 
   4   3   9       36.73       38.03      5.59 o 
   5   3   9      165.28      172.84      7.82 o 
   6   3   9      109.71      130.55      7.82 o 
   7   3   9       70.44       65.06     12.81 o 
   8   3   9       26.60       21.47      4.37 o 
   9   3   9        4.73        4.08      2.87 o 
 -14   4   9        2.95        3.20      2.66 o 
 -13   4   9       44.35       52.57      8.22 o 
 -12   4   9       74.49       77.37     10.62 o 
 -11   4   9       95.42       97.10     10.05 o 
 -10   4   9       60.50       67.14      6.08 o 
  -9   4   9       11.11       11.23      3.40 o 
  -8   4   9      290.89      315.19      9.95 o 
  -7   4   9      298.39      283.47      9.10 o 
  -6   4   9      138.86      137.25      6.27 o 
  -5   4   9       28.65       26.02      4.24 o 
  -4   4   9       29.75       30.73      4.96 o 
  -3   4   9       82.18       81.70      5.50 o 
  -2   4   9      240.71      239.83      8.66 o 
  -1   4   9       27.50       12.47      4.28 o 
   0   4   9       70.01       49.53      7.71 o 
   1   4   9        5.72        7.99      3.62 o 
   2   4   9       30.76       28.91      4.97 o 
   3   4   9      112.30       92.55      6.57 o 
   4   4   9       53.16       65.85      7.08 o 
   5   4   9        0.05        1.32      3.26 o 
   6   4   9        2.18        2.09      2.44 o 
   7   4   9        3.09        1.31      2.31 o 
   8   4   9        4.98        9.65      5.32 o 
 -13   5   9        5.41        4.03      2.91 o 
 -12   5   9       40.43       46.08      7.14 o 
 -11   5   9       36.53       31.46      5.88 o 
 -10   5   9        4.83        4.19      2.92 o 
  -9   5   9        0.65        4.09      2.69 o 
  -8   5   9       11.48        5.27      2.98 o 
  -7   5   9       45.78       42.42      4.67 o 
  -6   5   9       46.71       42.60      5.67 o 
  -5   5   9        7.64        8.29      2.95 o 
  -4   5   9       11.45       10.33      2.82 o 
  -3   5   9        0.23        0.52      3.00 o 
  -2   5   9       61.55       69.73      6.95 o 
  -1   5   9       32.80       33.08      5.99 o 
   0   5   9       38.13       37.45      6.23 o 
   1   5   9        4.74        7.14      3.36 o 
   2   5   9       34.09       40.28      4.97 o 
   3   5   9       12.90       10.64      3.01 o 
   4   5   9       43.66       35.91      5.63 o 
   5   5   9      119.96      120.96      8.50 o 
  -8   6   9        0.07        5.06      2.43 o 
  -7   6   9        6.43        6.69      3.01 o 
  -6   6   9        0.05        2.77      3.07 o 
  -5   6   9        0.48        4.95      3.61 o 
  -4   6   9       11.72       12.95      3.29 o 
  -3   6   9       17.42       16.82      4.98 o 
  -2   6   9       34.70       36.81      6.22 o 
  -1   6   9       30.64       28.09      4.93 o 
   0   6   9       12.29       10.59      3.78 o 
   1   6   9        0.61        7.08      4.24 o 
 -19   0  10        0.21        0.54      1.74 o 
 -18   0  10      154.14      188.69     18.33 o 
 -17   0  10        0.62       -0.12      3.35 o 
 -16   0  10       10.23       12.33      4.58 o 
 -15   0  10       88.52       76.19      9.65 o 
 -14   0  10      203.96      250.26     14.78 o 
 -13   0  10       64.03       66.67      5.26 o 
 -12   0  10        6.96        6.98      2.26 o 
 -11   0  10        7.17        7.04      2.67 o 
 -10   0  10        3.84        1.18      1.36 o 
  -9   0  10       47.94       63.41      6.02 o 
  -8   0  10        5.59        6.03      3.08 o 
  -7   0  10      319.39      340.54     10.68 o 
  -6   0  10       21.85       30.40      7.62 o 
  -5   0  10        1.01        5.50      2.70 o 
  -4   0  10        0.01       -0.16      2.52 o 
  -3   0  10       26.46       29.14      4.22 o 
  -2   0  10       20.63       22.21      4.66 o 
  -1   0  10      826.80      850.17     19.70 o 
   0   0  10      129.73      125.63      5.96 o 
   1   0  10        9.85        4.20      3.36 o 
   2   0  10       73.11       78.28      5.57 o 
   3   0  10       15.23       15.03      4.78 o 
   4   0  10       67.13       66.88      7.15 o 
   5   0  10      154.11      158.92      9.02 o 
   6   0  10       21.02       15.00      4.92 o 
   7   0  10      363.48      406.27     10.50 o 
   9   0  10        7.53        3.59      2.34 o 
  10   0  10       39.51       25.41     10.53 o 
 -19   1  10       58.21       59.87     10.19 o 
 -18   1  10        0.00        4.60      1.76 o 
 -17   1  10        4.19        4.49      2.41 o 
 -16   1  10        5.14        4.64      2.11 o 
 -15   1  10        4.97        9.42      5.67 o 
 -14   1  10       43.70       39.43     13.88 o 
 -13   1  10        7.47        5.20      2.18 o 
 -12   1  10        6.34        6.92      1.58 o 
 -11   1  10       47.88       47.84      4.22 o 
 -10   1  10      224.33      232.66      7.11 o 
  -9   1  10      144.05      172.78      5.98 o 
  -8   1  10      119.11      120.37      4.48 o 
  -7   1  10        9.31        6.93      2.05 o 
  -6   1  10       46.62       54.99      4.31 o 
  -5   1  10       83.05       80.90      3.91 o 
  -4   1  10       64.25       63.22      3.64 o 
  -3   1  10       29.04       34.39      3.73 o 
  -2   1  10       40.32       43.99      3.56 o 
  -1   1  10      589.93      607.33     10.94 o 
   0   1  10       85.60       86.02      4.51 o 
   1   1  10       98.17      105.88      4.93 o 
   2   1  10       75.80       74.18      4.79 o 
   3   1  10        0.59        1.26      1.95 o 
   4   1  10        1.67        3.06      1.84 o 
   5   1  10      186.80      219.71      7.89 o 
   6   1  10        0.42        0.17      2.22 o 
   7   1  10       52.10       49.40      7.68 o 
   8   1  10        5.14        5.79      2.06 o 
   9   1  10        8.76        6.08      2.57 o 
  10   1  10       20.35        9.55      3.06 o 
 -18   2  10        5.78        4.08      1.95 o 
 -17   2  10       22.12       10.74      3.69 o 
 -16   2  10       14.96        8.93      4.32 o 
 -15   2  10        0.30        1.41      1.73 o 
 -14   2  10       12.11        8.08      2.36 o 
 -13   2  10      163.79      194.27     10.53 o 
 -12   2  10      486.69      546.44     14.90 o 
 -11   2  10       55.93       58.46      5.12 o 
 -10   2  10        3.70        4.50      1.95 o 
  -9   2  10      204.35      213.28      6.03 o 
  -8   2  10      408.06      423.84      8.00 o 
  -7   2  10     1035.21     1115.90     12.42 o 
  -6   2  10      108.88      105.02      4.43 o 
  -5   2  10      729.03      765.02     13.62 o 
  -4   2  10      866.47      858.32     13.12 o 
  -3   2  10     1385.91     1495.18      8.16 o 
  -2   2  10      417.79      434.57     22.03 o 
  -1   2  10       49.61       56.55      4.51 o 
   0   2  10      381.40      382.14     12.55 o 
   1   2  10     1002.88     1076.94     18.79 o 
   2   2  10      437.81      436.62     10.03 o 
   3   2  10        0.52        3.89      2.95 o 
   4   2  10      167.61      169.71      8.08 o 
   5   2  10      325.70      361.55      7.94 o 
   6   2  10      195.62      212.38      7.09 o 
   7   2  10       62.77       52.14      7.87 o 
   8   2  10        1.71        4.99      2.34 o 
   9   2  10       70.78       72.93      8.97 o 
 -17   3  10       64.44       64.41     10.56 o 
 -16   3  10        0.20        5.76      7.31 o 
 -15   3  10       18.29       17.55      7.58 o 
 -14   3  10       96.95      122.20      9.87 o 
 -13   3  10      121.39      148.06     23.12 o 
 -12   3  10       10.03        4.84      3.32 o 
 -11   3  10       16.99       13.59      3.09 o 
 -10   3  10       16.26       14.21      6.03 o 
  -9   3  10      266.48      276.28     10.72 o 
  -8   3  10      392.39      412.75      9.91 o 
  -7   3  10        0.03        1.44      2.32 o 
  -6   3  10        1.36        1.05      2.70 o 
  -5   3  10       65.45       57.45      5.13 o 
  -4   3  10      215.01      211.63      8.77 o 
  -3   3  10      234.05      210.23      8.78 o 
  -2   3  10      552.37      572.64     13.80 o 
  -1   3  10        1.97        1.85      2.89 o 
   0   3  10      183.53      172.01      8.10 o 
   1   3  10      128.76      125.95     10.23 o 
   2   3  10      220.57      257.58     21.37 o 
   3   3  10       13.65       14.66      5.10 o 
   4   3  10        0.25        4.13      2.74 o 
   5   3  10       83.19       84.64      6.52 o 
   6   3  10      259.49      293.53     10.78 o 
   7   3  10       96.26       95.01      5.82 o 
   8   3  10        2.42        4.94      5.75 o 
 -15   4  10       23.95       13.29      4.96 o 
 -14   4  10       23.30       19.85      4.62 o 
 -13   4  10        6.87        4.75      2.15 o 
 -12   4  10       52.99       65.96      8.85 o 
 -11   4  10      264.19      277.06     17.70 o 
 -10   4  10      204.90      222.32      5.89 o 
  -9   4  10       56.14       55.69      5.24 o 
  -8   4  10       88.85       90.70      7.49 o 
  -7   4  10      102.87       93.57      7.66 o 
  -6   4  10       14.65       10.54      3.44 o 
  -5   4  10       41.57       42.83      5.61 o 
  -4   4  10       13.08       10.36      3.82 o 
  -3   4  10      163.21      159.06     10.24 o 
  -2   4  10      319.22      351.58     10.59 o 
  -1   4  10       97.95       69.78      6.94 o 
   0   4  10       50.76       42.18      6.19 o 
   1   4  10        0.06        2.60      2.77 o 
   2   4  10        6.34        3.42      3.03 o 
   3   4  10        9.15        7.39      3.69 o 
   4   4  10       15.40       13.78      4.22 o 
   5   4  10        6.10        8.69      3.21 o 
   6   4  10        3.49        3.08      2.38 o 
 -12   5  10       18.29       17.87      5.23 o 
 -11   5  10       50.41       59.58      9.55 o 
 -10   5  10       34.86       33.39      4.16 o 
  -9   5  10       15.35       15.54      3.17 o 
  -8   5  10        1.46        2.28      2.28 o 
  -7   5  10        2.53        5.16      4.21 o 
  -6   5  10        2.50        2.39      2.47 o 
  -5   5  10        0.56        3.12      2.82 o 
  -4   5  10        5.13        6.49      4.37 o 
  -3   5  10        2.27        1.66      2.20 o 
  -2   5  10       56.05       50.48      5.13 o 
  -1   5  10       48.24       53.84      7.93 o 
   0   5  10       36.90       50.01      5.37 o 
   1   5  10       41.50       32.92      4.13 o 
   2   5  10       30.98       17.73      4.16 o 
   3   5  10        0.36        6.08      2.64 o 
   4   5  10       21.39       13.60      4.51 o 
  -6   6  10       11.91       13.86      3.76 o 
  -5   6  10        5.94       11.55      3.11 o 
  -4   6  10        0.19        4.70      2.29 o 
  -3   6  10        7.38        9.53      4.11 o 
 -18   1  11        0.61        3.24      3.41 o 
 -17   1  11        7.29        3.42      1.91 o 
 -16   1  11        0.78       -0.86      2.88 o 
 -15   1  11        0.51        4.59      3.31 o 
 -14   1  11        0.56        3.02      2.07 o 
 -13   1  11      291.11      324.30      9.27 o 
 -12   1  11      167.54      184.08      6.96 o 
 -11   1  11        0.71        1.18      1.12 o 
 -10   1  11       40.30       36.49      5.70 o 
  -9   1  11       82.05       83.81      4.34 o 
  -8   1  11       16.37       13.69      2.88 o 
  -7   1  11       83.73       97.16      6.53 o 
  -6   1  11       67.28       67.37      4.87 o 
  -5   1  11      883.48      930.74     16.13 o 
  -4   1  11      239.95      235.26      6.09 o 
  -3   1  11        0.00        2.28      1.43 o 
  -2   1  11       56.25       57.59      3.89 o 
  -1   1  11      211.35      213.62      5.59 o 
   0   1  11       96.34       96.59      5.07 o 
   1   1  11       52.97       53.03      4.58 o 
   2   1  11       80.57       77.07      5.26 o 
   3   1  11      124.40      131.43      5.95 o 
   4   1  11      287.78      316.81      5.90 o 
   5   1  11        3.88        1.85      1.65 o 
   6   1  11       95.78      105.44      8.07 o 
   7   1  11       20.48       20.22      4.50 o 
   8   1  11       15.71       10.85      2.59 o 
   9   1  11       16.35        7.93      2.26 o 
 -18   2  11       48.24       37.48      7.14 o 
 -17   2  11       36.64       18.35      4.14 o 
 -16   2  11        4.83        0.81      0.69 o 
 -15   2  11       72.30       77.96      8.67 o 
 -14   2  11      122.11      115.17     10.99 o 
 -13   2  11       20.02       17.81      3.63 o 
 -12   2  11        3.61        5.36      1.96 o 
 -11   2  11       14.54       13.83      2.33 o 
 -10   2  11      165.15      194.76      6.23 o 
  -9   2  11      208.55      228.96      5.54 o 
  -8   2  11      631.33      670.61     13.51 o 
  -7   2  11       24.24       19.85      2.79 o 
  -6   2  11       98.63       81.50      9.27 o 
  -5   2  11       35.78       35.36      5.56 o 
  -4   2  11      139.48      144.17     11.43 o 
  -3   2  11       49.62       48.66      7.85 o 
  -2   2  11        1.23        3.43      2.62 o 
  -1   2  11       78.60       84.35      8.53 o 
   0   2  11      342.60      352.64     10.64 o 
   1   2  11       97.93       98.63      6.09 o 
   2   2  11       31.31       30.29      4.22 o 
   3   2  11       24.39       24.95      4.37 o 
   4   2  11        0.70       -0.78      2.75 o 
   5   2  11       13.88        9.32      4.21 o 
   6   2  11       27.03       17.45      3.99 o 
   7   2  11        0.00        2.00      2.36 o 
   8   2  11       16.60       11.27      3.21 o 
 -16   3  11       68.88       79.55     14.30 o 
 -15   3  11       10.47        9.19      9.40 o 
 -14   3  11        7.70        6.95      2.86 o 
 -13   3  11        5.03        4.47      3.20 o 
 -12   3  11      153.51      171.31      9.80 o 
 -11   3  11      131.01      120.61      5.52 o 
 -10   3  11       29.41       21.82      5.58 o 
  -9   3  11      216.44      237.94      8.50 o 
  -8   3  11      588.49      665.91     28.35 o 
  -7   3  11      164.28      181.63     18.17 o 
  -6   3  11        0.47        3.58      2.62 o 
  -5   3  11        3.22        5.48      2.49 o 
  -4   3  11       52.67       47.63      5.78 o 
  -3   3  11      109.40      114.35      7.53 o 
  -2   3  11        4.85        2.49      3.31 o 
  -1   3  11      230.09      255.22     11.74 o 
   0   3  11      127.31      116.09      8.02 o 
   1   3  11        1.13        4.10      2.54 o 
   2   3  11        0.55        1.45      2.73 o 
   3   3  11        2.64        3.28      2.50 o 
   4   3  11        6.34        6.20      2.95 o 
   5   3  11        1.46        2.80      2.52 o 
   6   3  11       49.20       52.22      6.25 o 
   7   3  11       42.63       29.79      4.88 o 
 -14   4  11        2.25        0.47      2.24 o 
 -13   4  11       25.84       24.40      5.39 o 
 -12   4  11       50.60       51.08      8.24 o 
 -11   4  11        2.80       -0.01      3.24 o 
 -10   4  11       60.99       60.83      5.51 o 
  -9   4  11       43.68       44.90      4.21 o 
  -8   4  11        4.31       -0.38      3.34 o 
  -7   4  11       18.98       14.85      3.19 o 
  -6   4  11       37.94       36.11      4.93 o 
  -5   4  11       38.68       46.99      5.84 o 
  -4   4  11        9.55        8.44      3.23 o 
  -3   4  11        0.07        1.62      2.00 o 
  -2   4  11       63.38       73.01      7.56 o 
  -1   4  11      234.70      244.73      8.19 o 
   0   4  11       92.23       91.50      7.32 o 
   1   4  11        1.03        1.91      2.43 o 
   2   4  11        0.06        3.58      3.18 o 
   3   4  11        3.28        0.82      2.73 o 
   4   4  11       68.34       70.54      7.28 o 
   5   4  11       49.58       51.18      6.02 o 
 -11   5  11       41.72       41.63      8.26 o 
 -10   5  11      133.16      151.50     12.05 o 
  -9   5  11       88.81       83.69      7.99 o 
  -8   5  11       78.51      102.59      7.45 o 
  -7   5  11        0.00        1.39      3.31 o 
  -6   5  11      302.63      344.57     15.97 o 
  -5   5  11      279.22      302.01     10.77 o 
  -4   5  11       63.19       78.34      8.55 o 
  -3   5  11        0.14        5.52      2.75 o 
  -2   5  11      108.41       95.01      8.30 o 
  -1   5  11      208.89      235.22      7.95 o 
   0   5  11      251.20      300.96     14.07 o 
   1   5  11       47.86       39.52      6.14 o 
   2   5  11       91.53       85.55     11.07 o 
 -18   0  12        4.72        6.03      4.51 o 
 -15   0  12       72.67       76.42      9.59 o 
 -14   0  12      167.80      220.65     13.07 o 
 -13   0  12        2.59        5.17      2.59 o 
 -12   0  12      151.24      176.86      8.14 o 
 -11   0  12       70.50       76.28      6.02 o 
 -10   0  12      122.68      122.17      6.05 o 
  -9   0  12      109.49      113.98      6.83 o 
  -8   0  12       28.48       19.74      5.21 o 
  -7   0  12      546.62      583.58     13.89 o 
  -6   0  12     1087.07     1123.19     23.90 o 
  -5   0  12      517.09      527.90     22.59 o 
  -4   0  12      103.18       99.51      7.94 o 
  -3   0  12       32.30       35.84      4.98 o 
  -2   0  12       70.50       60.11     11.61 o 
  -1   0  12      373.09      378.27     11.72 o 
   0   0  12      556.38      557.89     14.66 o 
   1   0  12        1.25        2.02      2.24 o 
   2   0  12      155.89      154.83      8.02 o 
   3   0  12      609.53      677.57     15.56 o 
   4   0  12      188.29      199.33     10.08 o 
   5   0  12       30.89       29.64      9.76 o 
   6   0  12      273.43      287.94     13.62 o 
   7   0  12       40.37       39.60      7.53 o 
   8   0  12      245.08      254.67     15.58 o 
 -18   1  12       22.33        7.01      2.72 o 
 -17   1  12        1.43        4.21      2.12 o 
 -16   1  12        1.57        3.01      2.14 o 
 -15   1  12        0.03        2.93      4.60 o 
 -14   1  12       45.02       41.45      8.41 o 
 -13   1  12       71.49       67.93      5.80 o 
 -12   1  12       17.17       14.41      2.70 o 
 -11   1  12       65.67       65.90      7.89 o 
 -10   1  12        8.28        4.84      2.36 o 
  -9   1  12        2.78        1.94      1.61 o 
  -8   1  12       23.12       13.89      2.22 o 
  -7   1  12       61.31       67.71      7.31 o 
  -6   1  12       27.98       31.25      3.77 o 
  -5   1  12        2.90        3.24      1.71 o 
  -4   1  12        2.12        4.27      2.02 o 
  -3   1  12      158.06      173.78      5.60 o 
  -2   1  12      233.85      223.46      5.39 o 
  -1   1  12       74.45       81.28      4.96 o 
   0   1  12        6.48        6.01      2.40 o 
   1   1  12        6.77        6.00      2.58 o 
   2   1  12        0.47        1.05      1.65 o 
   3   1  12        2.74        2.16      1.56 o 
   4   1  12       33.62       28.28      4.65 o 
   5   1  12        1.15        4.37      3.24 o 
   6   1  12      143.87      147.85      6.35 o 
   7   1  12       44.00       31.51      6.42 o 
 -17   2  12       78.53       80.48     11.30 o 
 -16   2  12       63.89       65.61      9.59 o 
 -15   2  12        2.64        4.44      2.16 o 
 -14   2  12      114.12      125.13     10.55 o 
 -13   2  12       88.29       94.26      9.55 o 
 -12   2  12      134.39      141.68      6.38 o 
 -11   2  12       51.98       66.95      5.82 o 
 -10   2  12       15.73       21.10      6.58 o 
  -9   2  12      484.31      567.31     32.79 o 
  -8   2  12      288.77      333.40     26.13 o 
  -7   2  12       42.49       44.66      6.43 o 
  -6   2  12      113.35      126.68     14.18 o 
  -5   2  12       69.46       78.48      7.26 o 
  -4   2  12      300.01      315.33     13.46 o 
  -3   2  12      299.72      303.09      8.69 o 
  -2   2  12       61.22       56.99      6.70 o 
  -1   2  12       42.49       33.84      5.91 o 
   0   2  12       28.71       21.86      4.66 o 
   1   2  12      289.50      315.21      8.29 o 
   2   2  12      214.93      224.74      6.12 o 
   3   2  12        3.09        4.61      2.82 o 
   4   2  12        3.34        5.00      3.33 o 
   5   2  12       81.37       71.64      5.40 o 
   6   2  12       65.61       57.96     10.11 o 
   7   2  12       10.95       11.09      3.62 o 
 -16   3  12       40.38       30.02      8.87 o 
 -15   3  12        8.66        6.99      6.84 o 
 -14   3  12        0.57        3.47      2.56 o 
 -13   3  12      203.49      257.55     22.18 o 
 -12   3  12       89.00       76.50      8.71 o 
 -11   3  12        0.50        3.99      2.48 o 
 -10   3  12        0.44        1.71      1.53 o 
  -9   3  12       68.15       74.84      7.32 o 
  -8   3  12      180.46      188.66     10.40 o 
  -7   3  12      300.53      345.23     10.40 o 
  -6   3  12       42.17       37.40      4.59 o 
  -5   3  12      114.58      111.87      8.19 o 
  -4   3  12      165.05      171.09      8.92 o 
  -3   3  12       51.52       68.60      5.63 o 
  -2   3  12       19.74       10.93      2.80 o 
  -1   3  12        0.32        1.13      2.27 o 
   0   3  12       66.67       63.53      5.56 o 
   1   3  12      135.97      139.52      7.54 o 
   2   3  12       55.19       47.25      6.61 o 
   3   3  12        8.63        6.81      3.69 o 
   4   3  12        2.59        0.78      1.95 o 
   5   3  12       23.86       20.88      5.14 o 
 -14   4  12        0.33        1.95      2.64 o 
 -13   4  12        5.00        3.96      2.48 o 
 -12   4  12        1.61        4.25      4.51 o 
 -11   4  12       12.01        8.85      2.53 o 
 -10   4  12        2.69        2.07      2.29 o 
  -9   4  12        0.10        1.29      2.82 o 
  -8   4  12        4.79        0.88      2.77 o 
  -7   4  12       23.49       15.81      3.94 o 
  -6   4  12       18.32       13.70      3.32 o 
  -5   4  12        3.73        5.13      2.96 o 
  -4   4  12       10.47        7.33      3.63 o 
  -3   4  12       21.55       22.59      5.46 o 
  -2   4  12       63.82       71.07      9.08 o 
  -1   4  12        6.93        4.14      2.93 o 
   0   4  12        3.40        8.04      3.42 o 
   1   4  12       40.13       35.37      4.93 o 
   2   4  12        3.25        6.49      2.93 o 
   3   4  12        0.36        6.65      3.19 o 
 -10   5  12       34.22       20.55      7.00 o 
  -9   5  12       36.05       43.31      6.71 o 
  -8   5  12        6.56        6.06      3.96 o 
  -7   5  12       22.60       18.13      5.85 o 
  -6   5  12      170.95      127.17     11.60 o 
  -5   5  12      198.90      279.91     22.52 o 
  -4   5  12      112.30      123.00     18.49 o 
  -3   5  12       15.13       11.15      4.37 o 
  -2   5  12       15.27       16.51      3.73 o 
  -1   5  12      117.88      138.43      9.10 o 
 -17   1  13        1.48        6.64      5.84 o 
 -16   1  13       22.14       16.84      4.22 o 
 -15   1  13      154.66      173.26     12.32 o 
 -14   1  13       73.14       75.15     20.57 o 
 -13   1  13       12.05        6.17      2.50 o 
 -12   1  13       52.72       59.01      5.31 o 
 -11   1  13      182.42      185.64     12.55 o 
 -10   1  13       98.66       96.71      5.68 o 
  -9   1  13       89.36       99.25      5.21 o 
  -8   1  13       11.83       10.33      2.40 o 
  -7   1  13      484.44      521.74      8.27 o 
  -6   1  13        1.92        6.93      2.37 o 
  -5   1  13       51.45       54.21      3.68 o 
  -4   1  13       11.75        9.95      2.93 o 
  -3   1  13      174.30      186.98      4.88 o 
  -2   1  13       30.42       24.87      3.52 o 
  -1   1  13        3.53        5.13      3.69 o 
   0   1  13        0.00        1.83      3.27 o 
   1   1  13       20.34       15.74      3.93 o 
   2   1  13        0.68        5.53      2.77 o 
   3   1  13       34.02       37.70      5.77 o 
   4   1  13       30.94       22.90      5.31 o 
   5   1  13       17.60       13.00      3.68 o 
   6   1  13        1.34        5.32      2.64 o 
 -16   2  13        8.02       12.31      5.88 o 
 -15   2  13        5.66        3.85      4.30 o 
 -14   2  13      141.62      173.40     24.98 o 
 -13   2  13      232.81      278.99      8.12 o 
 -12   2  13       51.30       46.99      4.68 o 
 -11   2  13        2.70        3.21      2.44 o 
 -10   2  13       31.77       23.73      3.47 o 
  -9   2  13       15.64       11.28      3.35 o 
  -8   2  13      109.48      125.32      7.05 o 
  -7   2  13      220.10      230.76      8.18 o 
  -6   2  13       62.01       65.29      7.30 o 
  -5   2  13      256.84      263.76      8.26 o 
  -4   2  13      253.32      280.90      9.86 o 
  -3   2  13      191.52      187.93      6.92 o 
  -2   2  13       49.50       46.19      6.45 o 
  -1   2  13       14.78       10.33      3.55 o 
   0   2  13       24.13       24.55      3.65 o 
   1   2  13       68.06       65.80      5.51 o 
   2   2  13       25.24       18.40      3.96 o 
   3   2  13        0.22        1.69      2.34 o 
   4   2  13       30.56       24.04      5.00 o 
   5   2  13       33.71       28.16      8.64 o 
 -15   3  13       15.08       19.00      7.10 o 
 -14   3  13       93.87      111.96     10.85 o 
 -13   3  13       33.81       16.25      9.52 o 
 -12   3  13       70.42       62.70      9.18 o 
 -11   3  13       26.33       15.00      4.17 o 
 -10   3  13        0.93        5.54      2.64 o 
  -9   3  13       15.61       13.21      2.80 o 
  -8   3  13       83.22       82.40      5.77 o 
  -7   3  13       44.08       45.10      5.26 o 
  -6   3  13       33.22       34.86      4.75 o 
  -5   3  13        0.33        3.16      2.65 o 
  -4   3  13       42.78       32.10      5.49 o 
  -3   3  13       22.86       19.05      5.07 o 
  -2   3  13        5.98        7.38      3.59 o 
  -1   3  13      108.43      117.55      7.91 o 
   0   3  13      121.25      115.53      6.90 o 
   1   3  13       21.83       15.38      4.91 o 
   2   3  13        6.87        5.75      3.13 o 
   3   3  13        0.32        3.80      3.18 o 
   4   3  13       42.60       44.91      8.20 o 
 -13   4  13       25.94       16.36      5.73 o 
 -12   4  13        7.60        1.52      2.64 o 
 -11   4  13        0.93        1.40      1.94 o 
 -10   4  13       10.37        5.92      2.49 o 
  -9   4  13        4.80        3.02      2.29 o 
  -8   4  13       14.22       10.60      3.66 o 
  -7   4  13        2.43        4.73      3.21 o 
  -6   4  13       13.58       14.90      5.20 o 
  -5   4  13        2.21        4.03      2.94 o 
  -4   4  13        4.48        4.84      3.40 o 
  -3   4  13       18.92       21.67      4.98 o 
  -2   4  13       39.46       52.17      7.85 o 
  -1   4  13        2.65        2.28      3.05 o 
   0   4  13       18.00       20.88      4.79 o 
   1   4  13        5.64        6.04      2.13 o 
  -6   5  13        9.86        6.16      4.03 o 
  -5   5  13       33.88       17.87      9.69 o 
 -17   0  14        2.65       -1.88      3.46 o 
 -16   0  14       42.67       35.36      6.70 o 
 -15   0  14       51.28       50.28      8.19 o 
 -14   0  14       29.91       21.81      7.41 o 
 -13   0  14      143.76      150.34      7.87 o 
 -12   0  14       19.30       16.81      3.74 o 
 -11   0  14      591.97      716.37     11.66 o 
 -10   0  14      658.43      693.63     10.88 o 
  -9   0  14      425.74      481.09      9.00 o 
  -8   0  14       18.05       18.07      5.40 o 
  -7   0  14        9.63       11.38      3.56 o 
  -6   0  14      439.00      464.36     15.31 o 
  -5   0  14     1394.24     1618.48     44.80 o 
  -4   0  14      172.39      177.57     10.11 o 
  -3   0  14      198.96      214.51      7.66 o 
  -2   0  14      623.45      635.76     12.86 o 
  -1   0  14      700.01      797.78     23.60 o 
   0   0  14      392.94      410.99     11.73 o 
   1   0  14       47.87       42.03      8.01 o 
   2   0  14        5.99        4.75      3.90 o 
   3   0  14      253.71      270.25     10.48 o 
   4   0  14      348.76      322.60     26.28 o 
 -16   1  14       18.53       14.33      8.00 o 
 -15   1  14       37.47       27.37      4.84 o 
 -14   1  14       28.75       17.56      4.34 o 
 -13   1  14       15.64        9.45      2.32 o 
 -12   1  14        9.43        4.65      2.21 o 
 -11   1  14        1.27        0.85      2.39 o 
 -10   1  14        2.49        5.29      2.44 o 
  -9   1  14        1.41        2.96      2.27 o 
  -8   1  14        0.36        3.45      2.16 o 
  -7   1  14      206.89      224.40      6.89 o 
  -6   1  14      132.81      127.44      6.36 o 
  -5   1  14        5.67        7.07      3.36 o 
  -4   1  14        5.16       12.21      5.27 o 
  -3   1  14        2.16        2.15      2.21 o 
  -2   1  14        1.88        6.20      2.85 o 
  -1   1  14       31.54       33.54      4.37 o 
   0   1  14        7.45        4.35      2.14 o 
   1   1  14       65.84       65.41      5.52 o 
   2   1  14       32.56       25.64      7.10 o 
   3   1  14        9.89        5.91      2.46 o 
   4   1  14        0.44        3.87      2.42 o 
 -16   2  14       19.19       16.95      6.37 o 
 -15   2  14        7.90        2.97      4.38 o 
 -14   2  14       20.30        9.48      6.52 o 
 -13   2  14       81.11       86.46     13.88 o 
 -12   2  14       41.49       37.25      5.69 o 
 -11   2  14       14.20       15.64      3.19 o 
 -10   2  14        9.16        9.32      5.21 o 
  -9   2  14       38.37       34.45      7.02 o 
  -8   2  14       87.77       95.52      8.31 o 
  -7   2  14        3.83        1.88      2.14 o 
  -6   2  14       95.78      120.88      8.21 o 
  -5   2  14       88.58       83.85      7.17 o 
  -4   2  14       14.18        6.37      3.42 o 
  -3   2  14        1.58        0.35      2.34 o 
  -2   2  14        2.41        7.71      2.78 o 
  -1   2  14      110.18      110.98     10.94 o 
   0   2  14       27.15       14.97      4.08 o 
   1   2  14       31.01       19.81      4.11 o 
   2   2  14       26.58       19.11      3.71 o 
   3   2  14       16.41        7.93      2.68 o 
 -14   3  14        1.04        4.57      3.63 o 
 -13   3  14        0.76        2.86      2.06 o 
 -12   3  14       32.71       39.67      6.54 o 
 -11   3  14        0.69        3.12      2.30 o 
 -10   3  14        1.72        4.02      2.19 o 
  -9   3  14        2.00        2.01      2.75 o 
  -8   3  14        0.88        4.31      3.24 o 
  -7   3  14       21.08       11.09      3.52 o 
  -6   3  14        1.54        6.00      3.51 o 
  -5   3  14       10.37        9.76      3.34 o 
  -4   3  14        0.04        4.39      2.05 o 
  -3   3  14       13.77       13.79      3.76 o 
  -2   3  14        0.45        5.97      2.21 o 
  -1   3  14        0.51        2.60      1.89 o 
   0   3  14       12.53        7.09      3.24 o 
   1   3  14        0.01        1.99      2.63 o 
   2   3  14        0.39        3.95      2.80 o 
 -11   4  14        2.01        3.05      2.82 o 
 -10   4  14       19.38       12.08      3.54 o 
  -9   4  14        2.58        4.31      2.80 o 
  -8   4  14        0.77        5.13      3.47 o 
  -7   4  14       35.06       31.25      7.20 o 
  -6   4  14       98.53      110.23     11.83 o 
  -5   4  14       11.43       15.86      4.03 o 
  -4   4  14        8.89        9.30      3.72 o 
  -3   4  14        3.80        9.63      3.62 o 
  -2   4  14       25.22       23.43      5.29 o 
  -1   4  14       39.73       45.27     12.49 o 
 -15   1  15        5.79        5.02      4.40 o 
 -14   1  15        1.05        1.08      1.77 o 
 -13   1  15        0.30        3.57      2.09 o 
 -12   1  15        0.02        1.81      1.66 o 
 -11   1  15        7.63        7.84      3.06 o 
 -10   1  15        0.70        4.04      2.72 o 
  -9   1  15       35.02       24.09      4.53 o 
  -8   1  15       16.28       13.85      3.50 o 
  -7   1  15        1.14        3.10      2.19 o 
  -6   1  15       56.41       51.93     10.88 o 
  -5   1  15       18.20       17.51      4.21 o 
  -4   1  15       28.84       33.58      8.61 o 
  -3   1  15        2.27       -0.10      2.76 o 
  -2   1  15        0.39        1.94      2.63 o 
  -1   1  15        0.58        6.65      3.48 o 
   0   1  15        9.02        8.48      2.99 o 
   1   1  15        0.04        2.06      2.60 o 
   2   1  15        4.40        4.26      1.96 o 
 -14   2  15        0.04        0.28      2.30 o 
 -13   2  15        7.63        2.91      2.61 o 
 -12   2  15       36.61       31.64      6.56 o 
 -11   2  15        0.62        1.09      2.17 o 
 -10   2  15       22.70       21.64      4.25 o 
  -9   2  15       82.21       86.80      6.16 o 
  -8   2  15       48.59       51.76      7.12 o 
  -7   2  15       39.75       32.96      4.35 o 
  -6   2  15       75.74       63.84     11.00 o 
  -5   2  15       12.17        8.32      3.34 o 
  -4   2  15        7.21        6.70      2.68 o 
  -3   2  15       38.06       29.11      4.81 o 
  -2   2  15       25.94       18.37      6.34 o 
  -1   2  15        1.59        8.78      4.27 o 
   0   2  15       16.34       10.85      4.11 o 
   1   2  15       20.11       11.79      3.26 o 
 -12   3  15        3.27        3.27      2.69 o 
 -11   3  15        7.32        6.82      2.66 o 
 -10   3  15       10.46        9.36      6.12 o 
  -9   3  15        1.82        3.18      2.39 o 
  -8   3  15        6.99       11.44      5.81 o 
  -7   3  15       37.37       48.06      7.65 o 
  -6   3  15       11.49        8.55      3.14 o 
  -5   3  15        0.04        5.98      3.21 o 
  -4   3  15        0.24        1.97      3.33 o 
  -3   3  15        2.26        5.02      2.15 o 
  -2   3  15        0.04        2.36      1.81 o 
  -1   3  15       16.42       11.48      3.91 o 
 -14   0  16       72.33       62.67      8.77 o 
 -13   0  16        4.50        3.09      1.79 o 
 -12   0  16       11.78        8.34      2.98 o 
 -11   0  16       94.45       63.01     15.42 o 
 -10   0  16       71.95       66.30     12.09 o 
  -9   0  16       52.95       58.27      5.15 o 
  -8   0  16       86.72      112.76     28.80 o 
  -7   0  16      565.24      644.72     15.64 o 
  -6   0  16        6.77        1.23      2.39 o 
  -5   0  16        0.74        2.69      3.56 o 
  -4   0  16       54.41       40.65     15.31 o 
  -3   0  16        0.04        1.95      6.22 o 
  -2   0  16        1.19       -0.22      2.81 o 
  -1   0  16        9.75        9.34      5.43 o 
   0   0  16        2.49        2.39      3.84 o 
 -14   1  16        0.11       -0.09      3.51 o 
 -13   1  16        1.75        0.80      2.21 o 
 -12   1  16       24.49       22.52      4.02 o 
 -11   1  16       13.37       10.88      2.69 o 
 -10   1  16        0.02        0.62      2.45 o 
  -9   1  16        8.33        9.82      4.72 o 
  -8   1  16        2.68        2.61      3.87 o 
  -7   1  16       58.34       34.72      6.45 o 
  -6   1  16        2.11        3.00      2.26 o 
  -5   1  16        1.37        1.10      2.42 o 
  -4   1  16       39.75       41.80      6.39 o 
  -3   1  16       48.89       54.12      5.23 o 
  -2   1  16        1.23        2.19      2.77 o 
  -1   1  16        4.11        3.80      2.52 o 
   0   1  16        5.81        5.31      2.55 o 
 -13   2  16        4.65        1.85      2.02 o 
 -12   2  16      131.82      136.79     13.38 o 
 -11   2  16       86.11       59.76     17.77 o 
 -10   2  16        2.21        6.49      2.36 o 
  -9   2  16       11.48        9.63      3.53 o 
  -8   2  16      119.42      119.84      8.56 o 
  -7   2  16       65.68       68.96      6.22 o 
  -6   2  16        2.84        7.03      2.98 o 
  -5   2  16       10.74        9.94      2.98 o 
  -4   2  16       65.89       61.14     10.52 o 
  -3   2  16       79.27       74.70     15.51 o 
  -2   2  16        6.52        4.17      2.58 o 
  -1   2  16       15.81       14.57      3.60 o 
  -9   3  16        3.28        3.22      2.37 o 
  -8   3  16        1.12        5.65      3.42 o 
  -7   3  16        0.53        2.23      2.16 o 
  -6   3  16        9.32        6.80      3.71 o 
  -5   3  16        6.50        8.99      3.59 o 
 -12   1  17       30.64       24.73      7.26 o 
 -11   1  17       42.61       49.68      5.58 o 
 -10   1  17       37.39       36.16      6.14 o 
  -9   1  17        2.76        3.07      2.39 o 
  -8   1  17       14.82        5.72      3.37 o 
  -7   1  17       28.24       26.32      3.93 o 
  -6   1  17        1.78        4.82      3.03 o 
  -5   1  17        3.94        5.97      2.45 o 
  -4   1  17        0.20        0.75      1.98 o 
  -3   1  17        1.36        2.30      2.81 o 
  -9   2  17        1.24        2.31      1.50 o 
  -8   2  17        3.14        5.97      1.98 o 
  -7   2  17        2.91        6.47      4.32 o 
  -6   2  17        1.29        2.53      2.04 o 
                                                 
